# Supplementary material for: An initial comparative map of copy number variations in the goat (Capra hircus) genome
Source: BMC Genomics. 2010 Nov 17;11:639. doi: 10.1186/1471-2164-11-639 (PMC3011854; doi:10.1186/1471-2164-11-639)
Supplement: Additional file 1 — List of CNVs identified in the analysed goats. The Excel file reports the chromosome, the nucleotides position of the CNV start and end (referred to the Btau_4.0 genome assembly), the size of the CNV in bp, the number of valid probes in the CNV (additional probes are included in CNV considering the position between two contiguous regions without 0.175 log2 value; see Methods for the definition of CNV), log2 mean of the probes in the CNV (see Methods), the type of CNV (gain/loss), the goat sample (C = Camosciata delle Alpi; G = Girgentana; MG = Murciano-Granadina; S = Saanaen; numbers after the breed symbols indicate the different animals used in the aCGH experiment), and the goat breed. [file 1471-2164-11-639-S1.XLS]

## Sheet: Foglio1
Chromosome	CNV start position, nucleotide	CNV end position, nucleotide	Size of CNV (bp)	Number of Valid Probes in CNV	log2 Mean	gain/loss	Sample	Breed
1	153968357	154206594	238237	38	0.180556	gain	C2	Camosciata delle Alpi
2	18807030	18856731	49701	9	0.205556	gain	G1	Girgentana
2	21497308	21546488	49180	8	-0.217	loss	G2	Girgentana
2	21577568	21602367	24799	5	-0.213	loss	G2	Girgentana
2	32041340	32086797	45457	8	-0.332	loss	MG1	Murciano-Granadina
2	38483993	38533523	49530	9	-0.281	loss	C2	Camosciata delle Alpi
2	47254402	47288185	33783	6	-0.218	loss	S2	Saanen
2	64924281	65021907	97626	12	-0.258	loss	S1	Saanen
2	104301695	104348392	46697	7	-0.2	loss	G3	Girgentana
2	120008382	120058529	50147	9	-0.21	loss	S1	Saanen
3	14507991	14546360	38369	7	0.193056	gain	G1	Girgentana
3	24817768	24849277	31509	6	-0.209	loss	MG2	Murciano-Granadina
3	57261212	57306191	44979	7	-0.258	loss	MG2	Murciano-Granadina
3	57274115	57330804	56689	10	-0.245	loss	G2	Girgentana
3	57388447	57628331	239884	36	-0.551	loss	MG2	Murciano-Granadina
3	57400820	57628331	227511	34	-0.259	loss	MG1	Murciano-Granadina
3	57425950	57628331	202381	27+3	-0.33407	loss	G2	Girgentana
3	57712729	57831258	118529	11	-0.242	loss	MG1	Murciano-Granadina
3	57948155	58315098	366943	37	-0.253	loss	MG1	Murciano-Granadina
3	58228074	58302796	74722	10	-0.289	loss	G2	Girgentana
3	73927709	73952802	25093	5	-0.213	loss	G3	Girgentana
3	73927709	74060684	132975	22	-0.283	loss	S1	Saanen
3	73972326	74042156	69830	12	-0.238	loss	G2	Girgentana
3	73998368	74023599	25231	5	-0.217	loss	G3	Girgentana
3	81015999	81040839	24840	5	-0.211	loss	S1	Saanen
3	83548804	83595646	46842	8	-0.206	loss	G3	Girgentana
3	84740970	84778193	37223	7	-0.228	loss	S3	Saanen
3	104764579	104840360	75781	10+3	-0.2055	loss	G1	Girgentana
4	18528588	18572198	43610	8	-0.231	loss	G2	Girgentana
4	31406971	31446117	39146	7	-0.291	loss	G1	Girgentana
4	31492904	31533570	40666	6	-0.206	loss	G1	Girgentana
4	117225479	117296621	71142	12	0.217361	gain	G2	Girgentana
4	117225479	117366050	140571	20	0.189	gain	S1	Saanen
4	117232438	117359628	127190	20	0.207083	gain	MG2	Murciano-Granadina
5	35603577	35634724	31147	6	0.22	gain	S1	Saanen
5	61831588	61870954	39366	7	0.213	gain	S1	Saanen
5	72405811	72449214	43403	8	0.214	gain	S1	Saanen
5	74632359	74700808	68449	12	0.349	gain	S1	Saanen
5	75203431	75278020	74589	13	-0.245	loss	S2	Saanen
5	79922562	80009172	86610	9	0.215	gain	MG1	Murciano-Granadina
5	81643010	81712719	69709	11	0.246	gain	S2	Saanen
5	113459846	113490861	31015	6	0.226	gain	S1	Saanen
5	113596593	113658658	62065	11	0.224	gain	S1	Saanen
5	117995446	118032745	37299	7	0.217	gain	S3	Saanen
5	118069869	118248480	178611	25+1+3	0.23304	gain	S3	Saanen
6	3959005	4009418	50413	9	-0.259	loss	S1	Saanen
6	37733199	37764001	30802	6	-0.226	loss	MG1	Murciano-Granadina
6	37834706	37859829	25123	5	-0.213	loss	MG1	Murciano-Granadina
6	70754348	70806182	51834	9	-0.212	loss	G1	Girgentana
6	111154209	111185960	31751	6	-0.222	loss	S1	Saanen
7	34163801	34215485	51684	9	-0.219	loss	MG1	Murciano-Granadina
7	60968500	61061601	93101	16	0.20625	gain	S1	Saanen
7	74236121	74287401	51280	9	-0.222	loss	S1	Saanen
8	14041962	14098526	56564	10	-0.249	loss	G3	Girgentana
8	64093506	64176990	83484	13+1	-0.2589	loss	G3	Girgentana
8	73176892	73347661	170769	17	0.177083	gain	G1	Girgentana
8	73189326	73397708	208382	18	0.191667	gain	S3	Saanen
8	73530256	73959569	429313	25	0.2125	gain	S1	Saanen
8	73530256	73971929	441673	27	0.184028	gain	G1	Girgentana
8	73668121	73768109	99988	9	0.176389	gain	S3	Saanen
8	73850884	73959569	108685	10	0.177778	gain	S3	Saanen
8	89024712	89049599	24887	5	-0.374	loss	MG1	Murciano-Granadina
8	92695375	92845873	150498	17+3	0.1873	gain	S1	Saanen
8	99926374	99969779	43405	8	-0.219	loss	S1	Saanen
9	7149657	7253398	103741	17	0.177083	gain	MG1	Murciano-Granadina
9	21574413	21624027	49614	9	-0.327	loss	S1	Saanen
9	44743448	44999789	256341	23+2	-0.234	loss	G1	Girgentana
9	60463602	60495112	31510	6	-0.219	loss	S2	Saanen
9	75830087	75873587	43500	8	-0.211	loss	S1	Saanen
9	101235253	101322017	86764	15	0.201389	gain	C2	Camosciata delle Alpi
10	3509134	3591399	82265	14	-0.232	loss	G1	Girgentana
10	14322309	14353306	30997	6	-0.206	loss	MG1	Murciano-Granadina
10	22994274	23040600	46326	8	0.183333	gain	MG2	Murciano-Granadina
10	23334056	23640961	306905	43	0.188889	gain	MG2	Murciano-Granadina
10	23739149	24237597	498448	43	0.200694	gain	MG2	Murciano-Granadina
10	23902704	24025651	122947	12	0.182639	gain	G1	Girgentana
10	23917447	24345760	428313	29	0.175	gain	G2	Girgentana
10	24410252	24536154	125902	15	0.200694	gain	S1	Saanen
10	24435764	24520308	84544	11	0.1875	gain	MG2	Murciano-Granadina
10	24593376	24713825	120449	18	0.189583	gain	MG2	Murciano-Granadina
12	16484116	16539001	54885	8	-0.286	loss	G3	Girgentana
12	22130801	22171309	40508	7	-0.252	loss	G3	Girgentana
12	69819004	69851121	32117	6	0.210417	gain	MG2	Murciano-Granadina
12	70014684	70173918	159234	24	-0.434	loss	MG2	Murciano-Granadina
12	70020921	70127247	106326	16	-0.521	loss	G3	Girgentana
12	70543324	70574621	31297	6	-0.283	loss	MG2	Murciano-Granadina
13	13009722	13048199	38477	7	-0.204	loss	S3	Saanen
13	24470497	24520194	49697	9	-0.231	loss	S2	Saanen
13	25519304	25550840	31536	6	-0.218	loss	G1	Girgentana
13	28586198	28617867	31669	6	-0.247	loss	MG1	Murciano-Granadina
13	55497175	55554595	57420	10	0.184028	gain	G1	Girgentana
13	71764181	71801360	37179	7	-0.287	loss	S1	Saanen
13	9399647	9486472	86825	15	-0.255	loss	MG1	Murciano-Granadina
13	64088610	64144633	56023	5+4	0.2364	gain	G2	Girgentana
13	64119864	64150826	30962	5+1	0.15580	gain	MG1	Murciano-Granadina
13	64082600	64150826	68226	12	0.348611	gain	S3	Saanen
13	64095149	64157186	62037	11	0.178472	gain	G1	Girgentana
13	64126005	64150826	24821	5	0.212	gain	G3	Girgentana
14	34358804	34389901	31097	6	-0.233	loss	S1	Saanen
14	74315368	74554497	239129	21	-0.28	loss	S3	Saanen
14	76055046	76105779	50733	9	-0.21	loss	C2	Camosciata delle Alpi
15	11250195	11293795	43600	8	-0.22	loss	MG1	Murciano-Granadina
15	27899938	27968219	68281	12	0.232639	gain	G1	Girgentana
15	45152110	45193071	40961	7	-0.272	loss	MG1	Murciano-Granadina
15	50726505	50751303	24798	5	-0.212	loss	G3	Girgentana
15	54311184	54361583	50399	9	0.204167	gain	S1	Saanen
15	59007340	59044565	37225	7	-0.255	loss	S1	Saanen
15	60228395	60272910	44515	8	-0.211	loss	G3	Girgentana
16	33150610	33181900	31290	6	-0.205	loss	G1	Girgentana
16	77828269	77903749	75480	13	0.189583	gain	S3	Saanen
17	3997261	4029380	32119	6	-0.283	loss	MG1	Murciano-Granadina
17	10532314	11608092	1075778	160	0.194444	gain	G1	Girgentana
17	10613401	11267329	653928	91+3	0.183908	gain	G2	Girgentana
17	11730990	11768088	37098	7	0.193056	gain	G1	Girgentana
17	27317736	27411819	94083	5	-0.223	loss	S1	Saanen
17	65294601	65338105	43504	8	-0.215	loss	S1	Saanen
18	12857874	12944720	86846	15	0.190972	gain	G3	Girgentana
18	13012919	13064014	51095	8	0.181944	gain	G3	Girgentana
18	61163776	61239423	75647	12	-0.29	loss	C2	Camosciata delle Alpi
18	61163776	61515473	351697	41	-0.427	loss	MG1	Murciano-Granadina
18	61170154	61469687	299533	33	-0.431	loss	G1	Girgentana
18	61191812	61239423	47611	8	-0.298	loss	S2	Saanen
18	61191812	61469687	277875	30	-0.305	loss	MG2	Murciano-Granadina
18	61210491	61469687	259196	24+3	-0.32358	loss	G2	Girgentana
18	61368798	61688113	319315	44	-0.322	loss	C2	Camosciata delle Alpi
18	61387532	61419538	32006	6	-0.272	loss	S2	Saanen
19	53685103	53917831	232728	23+3	-0.2668	loss	S1	Saanen
22	7297898	7330813	32915	6	-0.292	loss	MG2	Murciano-Granadina
22	8239202	8270486	31284	6	-0.35	loss	MG2	Murciano-Granadina
22	43926680	43951800	25120	5	0.206	loss	S2	Saanen
22	45770738	45814880	44142	8	-0.23	loss	G1	Girgentana
22	48819396	48844001	24605	5	0.213	gain	S1	Saanen
22	52793176	52913607	120431	18	0.408	gain	C2	Camosciata delle Alpi
22	52829136	52901386	72250	11	0.242	gain	S2	Saanen
22	52835222	52907601	72379	11	0.263	gain	G1	Girgentana
22	58268935	58312222	43287	8	0.206	gain	G1	Girgentana
23	9918524	9955791	37267	7	-0.225	loss	G1	Girgentana
23	12684676	12849523	164847	26	-0.328	loss	G1	Girgentana
23	20219981	20250957	30976	6	-0.258	loss	MG2	Murciano-Granadina
23	26179921	26254787	74866	13	-0.313	loss	S3	Saanen
23	26204741	26248467	43726	8	-0.311	loss	MG1	Murciano-Granadina
23	27873397	27911876	38479	7	0.188194	gain	C2	Camosciata delle Alpi
23	30708604	30733499	24895	5	-0.201	loss	G2	Girgentana
24	48201515	48226236	24721	5	-0.202	loss	S2	Saanen
24	64975157	65018477	43320	7	0.188194	gain	MG1	Murciano-Granadina
25	21355342	21399197	43855	8	-0.256	loss	S3	Saanen
26	22924668	22980462	55794	8	-0.236	loss	MG1	Murciano-Granadina
26	24620260	24694621	74361	13	0.201389	gain	S1	Saanen
27	13029377	13066529	37152	7	-0.228	loss	S1	Saanen
28	17486728	17512625	25897	5	-0.211	loss	S1	Saanen
29	23372011	23427909	55898	10	-0.233	loss	S1	Saanen
29	43172146	43230176	58030	10	-0.224	loss	S2	Saanen
29	45803249	45896805	93556	9	0.192361	gain	S3	Saanen
X	10339843	10383723	43880	8	-0.214	loss	G2	Girgentana
X	33917189	33945714	28525	5	-0.218	loss	S2	Saanen
X	37958919	37991444	32525	6	-0.221	loss	S3	Saanen
X	49233804	49339206	105402	18	0.217361	gain	G1	Girgentana
X	51251091	51303750	52659	9	-0.215	loss	S1	Saanen
X	68010072	68125902	115830	16+3	-0.2765	loss	G3	Girgentana
X	70100090	70137812	37722	7	-0.207	loss	S1	Saanen
X	79384263	79409059	24796	5	-0.221	loss	S3	Saanen
Notes:
Breed
C = Camosciata delle Alpi
G = Girgentana
MG= Murciano-Granadina
S = Saanen
Sample
numbers after the breed symbols indicate the different animals used in the aCGH experiment
Number of Valid Probes in CNV
Additional probes are included in CNV considering the position between two contiguous regions without 0.175 log2 value (see Methods for the definition of CNV)
