# Supplementary material for: An initial comparative map of copy number variations in the goat (Capra hircus) genome
Source: BMC Genomics. 2010 Nov 17;11:639. doi: 10.1186/1471-2164-11-639 (PMC3011854; doi:10.1186/1471-2164-11-639)
Supplement: Additional file 2 — List of CNVRs obtained by merging overlapping CNVs across animals. The Excel file reports the progressive CNVR number, the chromosome, the nucleotides position of the CNVR start and end (referred to the Btau_4.0 genome assembly), the size of the CNVR in bp, the number of valid probes in the CNVR (additional probes are included in CNVR considering the position between two contiguous regions without 0.175 log2 value; see Methods for the definition of CNVR), the type of CNVR (gain/loss), the frequency of CNVR in the analysed goat panel, the goat breed (C = Camosciata delle Alpi; G = Girgentana; MG = Murciano-Granadina; S = Saanaen), and the goat subject (numbers after the breed symbols indicate the different animals used in the aCGH experiment). [file 1471-2164-11-639-S2.XLS]

## Sheet: Foglio1
CNVR number	Chromosome	CNVR start position, nucleotide	CNVR end position, nucleotide	Size of CNVR (bp)	Number of Valid Probes in CNVR	gain/loss	Frequency of CNVR	Breed	Sample
1	1	153968357	154206594	238237	38	gain	1	C	C2
2	2	18807030	18856731	49701	9	gain	1	G	G1
3	2	21497308	21546488	49180	8	loss	1	G	G2
4	2	21577568	21602367	24799	5	loss	1	G	G2
5	2	32041340	32086797	45457	8	loss	1	MG	MG1
6	2	38483993	38533523	49530	9	loss	1	C	C2
7	2	47254402	47288185	33783	6	loss	1	S	S2
8	2	64924281	65021907	97626	12	loss	1	S	S1
9	2	104301695	104348392	46697	7	loss	1	G	G3
10	2	120008382	120058529	50147	9	loss	1	S	S1
11	3	14507991	14546360	38369	7	gain	1	G	G1
12	3	24817768	24849277	31509	6	loss	1	MG	MG2
13	3	57261212	57330804	69592	7	loss	2	MG, G	MG2, G2
14	3	57388447	57628331	239884	36	loss	3	MG, G	MG1, MG2, G2
15	3	57712729	57831258	118529	11	loss	1	MG	MG1
16	3	57948155	58315098	366943	37	loss	2	MG, G	MG1, G2
17	3	73927709	74060684	132975	5	loss	3	G, S	G2, G3, S1
18	3	81015999	81040839	24840	5	loss	1	S	S1
19	3	83548804	83595646	46842	8	loss	1	G	G3
20	3	84740970	84778193	37223	7	loss	1	S	S3
21	3	104764579	104840360	75781	10+3	loss	1	G	G1
22	4	18528588	18572198	43610	8	loss	1	G	G2
23	4	31406971	31446117	39146	7	loss	1	G	G1
24	4	31492904	31533570	40666	6	loss	1	G	G1
25	4	117225479	117366050	140571	22	gain	3	G, MG, S	G2, MG2, S1
26	5	35603577	35634724	31147	6	gain	1	S	S1
27	5	61831588	61870954	39366	7	gain	1	S	S1
28	5	72405811	72449214	43403	8	gain	1	S	S1
29	5	74632359	74700808	68449	12	gain	1	S	S1
30	5	75203431	75278020	74589	13	loss	1	S	S2
31	5	79922562	80009172	86610	9	gain	1	MG	MG1
32	5	81643010	81712719	69709	11	gain	1	S	S2
33	5	113459846	113490861	31015	6	gain	1	S	S1
34	5	113596593	113658658	62065	11	gain	1	S	S1
35	5	117995446	118032745	37299	7	gain	1	S	S3
36	5	118069869	118248480	178611	25+1+3	gain	1	S	S3
37	6	3959005	4009418	50413	9	loss	1	S	S1
38	6	37733199	37764001	30802	6	loss	1	MG	MG1
39	6	37834706	37859829	25123	5	loss	1	MG	MG1
40	6	70754348	70806182	51834	9	loss	1	G	G1
41	6	111154209	111185960	31751	6	loss	1	S	S1
42	7	34163801	34215485	51684	9	loss	1	MG	MG1
43	7	60968500	61061601	93101	16	gain	1	S	S1
44	7	74236121	74287401	51280	9	loss	1	S	S1
45	8	14041962	14098526	56564	10	loss	1	G	G3
46	8	64093506	64176990	83484	13+1	loss	1	G	G3
47	8	73176892	73397708	220816	20	gain	1	G, S	G1, S3
48	8	73530256	73971929	441673	27	gain	3	G, S	G1, S1, S3
49	8	89024712	89049599	24887	5	loss	1	MG	MG1
50	8	92695375	92845873	150498	17+3	gain	1	S	S1
51	8	99926374	99969779	43405	8	loss	1	S	S1
52	9	7149657	7253398	103741	17	gain	1	MG	MG1
53	9	21574413	21624027	49614	9	loss	1	S	S1
54	9	44743448	44999789	256341	23+2	loss	1	G	G1
55	9	60463602	60495112	31510	6	loss	1	S	S2
56	9	75830087	75873587	43500	8	loss	1	S	S1
57	9	101235253	101322017	86764	15	gain	1	C	C2
58	10	3509134	3591399	82265	14	loss	1	G	G1
59	10	14322309	14353306	30997	6	loss	1	MG	MG1
60	10	22994274	23040600	46326	8	gain	1	MG	MG2
61	10	23334056	23640961	306905	43	gain	1	MG	MG2
62	10	23739149	24536154	797005	63	gain	4	G, MG, S	G1, G2, MG2, S1
63	10	24593376	24713825	120449	18	gain	1	MG	MG2
64	12	16484116	16539001	54885	8	loss	1	G	G3
65	12	22130801	22171309	40508	7	loss	1	G	G3
66	12	69819004	69851121	32117	6	gain	1	MG	MG2
67	12	70014684	70173918	159234	24	loss	2	G, MG	G3, MG2
68	12	70543324	70574621	31297	6	loss	1	MG	MG2
69	13	13009722	13048199	38477	7	loss	1	S	S3
70	13	24470497	24520194	49697	9	loss	1	S	S2
71	13	25519304	25550840	31536	6	loss	1	G	G1
72	13	28586198	28617867	31669	6	loss	1	MG	MG1
73	13	55497175	55554595	57420	10	gain	1	G	G1
74	13	71764181	71801360	37179	7	loss	1	S	S1
75	13	9399647	9486472	86825	15	loss	1	MG	MG1
76	13	64082600	64157186	74586	12	gain	5	G, MG, S	G1, G2, G3, MG1, S3
77	14	34358804	34389901	31097	6	loss	1	S	S1
78	14	74315368	74554497	239129	21	loss	1	S	S3
79	14	76055046	76105779	50733	9	loss	1	C	C2
80	15	11250195	11293795	43600	8	loss	1	MG	MG1
81	15	27899938	27968219	68281	12	gain	1	G	G1
82	15	45152110	45193071	40961	7	loss	1	MG	MG1
83	15	50726505	50751303	24798	5	loss	1	G	G3
84	15	54311184	54361583	50399	9	gain	1	S	S1
85	15	59007340	59044565	37225	7	loss	1	S	S1
86	15	60228395	60272910	44515	8	loss	1	G	G3
87	16	33150610	33181900	31290	6	loss	1	G	G1
88	16	77828269	77903749	75480	13	gain	1	S	S3
89	17	3997261	4029380	32119	6	loss	1	MG	MG1
90	17	10532314	11608092	1075778	160	gain	2	G	G1,G2
91	17	27317736	27411819	94083	5	loss	1	S	S1
92	17	65294601	65338105	43504	8	loss	1	S	S1
93	18	12857874	12944720	86846	15	gain	1	G	G3
94	18	13012919	13064014	51095	8	gain	1	G	G3
95	18	61163776	61688113	524337	60	loss	6	C, G, MG, S	C2, G1, G2, MG1, MG2, S2
96	19	53685103	53917831	232728	23+3	loss	1	S	S1
97	22	7297898	7330813	32915	6	loss	1	MG	MG2
98	22	8239202	8270486	31284	6	loss	1	MG	MG2
99	22	43926680	43951800	25120	5	loss	1	S	S2
100	22	45770738	45814880	44142	8	loss	1	G	G1
101	22	48819396	48844001	24605	5	gain	1	S	S1
102	22	52793176	52913607	120431	18	gain	3	C, G, S	C2, G1, S2
103	22	58268935	58312222	43287	8	gain	1	G	G1
104	23	9918524	9955791	37267	7	loss	1	G	G1
105	23	12684676	12849523	164847	26	loss	1	G	G1
106	23	20219981	20250957	30976	6	loss	1	MG	MG2
107	23	26179921	26254787	74866	13	loss	2	MG, S	MG1, S3
108	23	27873397	27911876	38479	7	gain	1	C	C2
109	23	30708604	30733499	24895	5	loss	1	G	G2
110	24	48201515	48226236	24721	5	loss	1	S	S2
111	24	64975157	65018477	43320	7	gain	1	MG	MG1
112	25	21355342	21399197	43855	8	loss	1	S	S3
113	26	22924668	22980462	55794	8	loss	1	MG	MG1
114	26	24620260	24694621	74361	13	gain	1	S	S1
115	27	13029377	13066529	37152	7	loss	1	S	S1
116	28	17486728	17512625	25897	5	loss	1	S	S1
117	29	23372011	23427909	55898	10	loss	1	S	S1
118	29	43172146	43230176	58030	10	loss	1	S	S2
119	29	45803249	45896805	93556	9	gain	1	S	S3
120	X	10339843	10383723	43880	8	loss	1	G	G2
121	X	33917189	33945714	28525	5	loss	1	S	S2
122	X	37958919	37991444	32525	6	loss	1	S	S3
123	X	49233804	49339206	105402	18	gain	1	G	G1
124	X	51251091	51303750	52659	9	loss	1	S	S1
125	X	68010072	68125902	115830	16+3	loss	1	G	G3
126	X	70100090	70137812	37722	7	loss	1	S	S1
127	X	79384263	79409059	24796	5	loss	1	S	S3
Notes:
Breed
C = Camosciata delle Alpi
G = Girgentana
MG= Murciano-Granadina
S = Saanen
Sample
Numbers after the breed symbols indicate the different animals
Number of Valid Probes in CNVR
Additional probes are included in CNVR considering the position between two contigous regions without 0.175 log2 value (see Methods for the definition of CNVR)
