# Supplementary material for: An initial comparative map of copy number variations in the goat (Capra hircus) genome
Source: BMC Genomics. 2010 Nov 17;11:639. doi: 10.1186/1471-2164-11-639 (PMC3011854; doi:10.1186/1471-2164-11-639)
Supplement: Additional file 3 — Extension of CNVRs in the different chromosomes. Proportion of the CNVRs identified in goat compared to the dimension of the bovine chromosomes. [file 1471-2164-11-639-S3.XLS]

## Sheet: Foglio1
BTA	BTA chromosome dimension (Bta_4.0)	Goat CNVRs x chromosome	%
1	161106243	238237	0.147876
2	140800416	446920	0.317414
3	127923604	1182487	0.92437
4	124454208	263993	0.212121
5	125847759	722263	0.573918
6	122561022	189923	0.154962
7	112078216	196065	0.174936
8	116942821	1021327	0.873356
9	108145351	571470	0.528428
10	106383598	1383947	1.3009
11	110171769		0
12	85358539	318041	0.372594
13	84419198	407389	0.482579
14	81345643	320959	0.394562
15	84633453	309779	0.366024
16	77906053	106770	0.13705
17	76506943	1245484	1.62794
18	66141439	662278	1.00131
19	65312493	232728	0.35633
20	75796353		0
21	69173390		0
22	61848140	321784	0.520281
23	53376148	371330	0.695685
24	65020233	68041	0.104646
25	44060403	43855	0.0995338
26	51750746	130155	0.251504
27	48749334	37152	0.0762103
28	46084206	25897	0.056195
29	51998940	207484	0.399016
x	88516663	441339	0.498594
All	2634413324	11467097	0.435281
