# Supplementary material for: An initial comparative map of copy number variations in the goat (Capra hircus) genome
Source: BMC Genomics. 2010 Nov 17;11:639. doi: 10.1186/1471-2164-11-639 (PMC3011854; doi:10.1186/1471-2164-11-639)
Supplement: Additional file 4 — List of cattle CNVRs reported in four other experiments [49-52]and overlapping with goat CNVRs. CNVRs identified in cattle have been merged from the four reported experiments [49-52]. Progressive CNVR number has been assigned using the complete list. CNVRs are indicated with nucleotide positions (begin and end) on the Btau_4.0 version. Information reported for the four different experiments includes the progressive number and in parenthesis the chromosome number and the nucleotide positions (start and end). The goat CNVRs are reported. [file 1471-2164-11-639-S4.XLS]

## Sheet: Sheet1
CNVR no. in the cattle genome, Btau_4.0 (combined from the four studies indicated [49-52])	Chromosome (BTA)	CNVR start (nucleotide)	CNVR end (nucleotide)	CNVRs in Liu et al. (2010) [51]	CNVRs in Fadista et al. (2010) [52]	CNVRs in Bae et al. (2010) [50]	CNVRs in Matukumalli et al. (2009) [49]	CNVRs in goat (present study)
1	1	15043994	15281557			1 (chr1: 15043994-15281557)
2	1	16649998	16657806		1 (chr1: 16649998-16657806)
3	1	16801750	17012360			2 (chr1: 16801750-17012360)
4	1	18221165	18480548			3 (chr1: 18221165-18480548)
5	1	18662822	18726717			4 (chr1: 18662822-18726717)
6	1	25579312	25602073		2 (chr1: 25579312-25602073)
7	1	33828832	34054463			5 (chr1: 33828832-34054463)
8	1	36507776	36702480			6 (chr1: 36507776-36702480)
9	1	39384792	39568802			7 (chr1: 39384792-39568802)
10	1	39716032	39882376			8 (chr1: 39716032-39882376)
11	1	40050487	40150878			9 (chr1: 40050487-40150878)
12	1	41630234	41722740			10 (chr1: 41630234-41722740)
13	1	43461071	43522084			11 (chr1: 43461071-43522084)
14	1	45512563	45647138			12 (chr1: 45512563-45647138)
15	1	49221200	49302477			13 (chr1: 49221200-49302477)	1 (chr1: 49244558-49267473)
16	1	49546278	49754204			14 (chr1: 49546278-49754204)
17	1	57933460	57949446		3 (chr1: 57933460-57949446)
18	1	68909085	68973239	1 (chr1: 68909085-68973239)
19	1	69443399	69528622			15 (chr1: 69443399-69528622)
20	1	76629555	76635466		4 (chr1: 76629555-76635466)
21	1	88527095	88534292		5 (chr1: 88527095-88534292)
22	1	92072948	92101032		6 (chr1: 92072948-92101032)
23	1	92998000	93085200		7 (chr1: 92998000-93085200)
24	1	94653902	94958244			16 (chr1: 94653902-94958244)
25	1	103059782	103275172			17 (chr1: 103059782-103275172)
26	1	108137412	108205447			18 (chr1: 108137412-108205447)
27	1	114990253	115164582		8 (chr1: 114990253-115164582); 9 (chr1: 115048293-115048779)
28	1	123053217	123117166	2 (chr1: 123053217-123117166)
29	1	129972702	129980047		10 (chr1: 129972702-129980047)
30	1	141468989	141618694			19 (chr1: 141468989-141618694)
31	1	142695856	142836746			20 (chr1: 142695856-142836746)
32	1	145436566	145522082			21 (chr1: 145436566-145522082)
33	1	148698038	148770164			22 (chr1: 148698038-148770164)
34	2	14067215	14120202			23 (chr2: 14067215-14120202)
35	2	15082193	15217859			24 (chr2: 15082193-15217859)
36	2	15658140	15941973			25 (chr2: 15658140-15941973)
37	2	18990236	19053041			26 (chr2: 18990236-19053041)
38	2	32548580	32640300			27 (chr2: 32548580-32640300)
39	2	41910942	42359630			28 (chr2: 41910942-42359630)
40	2	43141034	43294132			29 (chr2: 43141034-43294132)
41	2	51287243	51431330			30 (chr2: 51287243-51431330)
42	2	52423855	52454348		11 (chr2: 52423855-52454348)
43	2	53023212	53201139			31 (chr2: 53023212-53201139)
44	2	54417203	54466803			32 (chr2: 54417203-54466803)
45	2	56098625	56242165			33 (chr2: 56098625-56242165)
46	2	62445681	62895962			34 (chr2: 62445681-62895962)
47	2	63593895	63655052			35 (chr2: 63593895-63655052)
48	2	66690000	66810000	3 (chr2: 66690000-66810000)
49	2	70838276	70962445			36 (chr2: 70838276-70962445)
50	2	71545225	71596880			37 (chr2: 71545225-71596880)
51	2	81010607	81180167			38 (chr2: 81010607-81180167)
52	2	100514495	100916086			39 (chr2: 100514495-100916086)
53	2	103235285	103247250		12 (chr2: 103235285-103247250)
54	2	110256859	110454904			40 (chr2: 110256859-110454904)
55	2	111521671	111768410			41 (chr2: 111521671-111768410)
56	2	122440316	122549110			42 (chr2: 122440316-122549110)
57	2	127897999	128002847	4 (chr2: 127971814-128000536)	13 (chr2: 127897999-128002847)
58	2	129864242	130144029			43 (chr2: 129864242-130144029)
59	2	137229999	137255071		15 (chr2: 137248337-137254376); 14 (chr2: 137229999-137255071)
60	2	139757788	139808623			44 (chr2: 139757788-139808623)
61	3	315000	435000	5 (chr3: 315000-435000)
62	3	4525457	4710036			45 (chr3: 4525457-4710036)
63	3	8675989	8688396		16 (chr3: 8675989-8688396)
64	3	9531000	9585000	6 (chr3: 9531000-9585000)
65	3	18825000	18945000	7 (chr3: 18825000-18945000)
66	3	22509294	22569999	8 (chr3: 22509294-22547622)	17 (chr3: 22512514-22569999); 18 (chr3: 22515299-22528809)
67	3	22585743	22931467	9 (chr3: 22585743-22931467)
68	3	24473843	24654724	10 (chr3: 24480004-24654724)	19 (chr3: 24473843-24650404); 20 (chr3: 24499823-24499986); 21 (chr3: 24512074-24533943); 22 (chr3: 24573107-24573270); 23 (chr3: 24577608-24577774); 24 (chr3: 24593760-24593916); 25 (chr3: 24605115-24605278); 26 (chr3: 24623396-24645345)
69	3	34095513	34165561			46 (chr3: 34095513-34165561)
70	3	36163190	36338393			47 (chr3: 36163190-36338393)
71	3	39255600	39262822		27 (chr3: 39255600-39262822)
72	3	43119930	43156097			48 (chr3: 43119930-43156097)
73	3	43839121	44190402			49 (chr3: 43839121-44190402)
74	3	53366297	53393096		28 (chr3: 53366297-53393096)
75	3	56083735	56179319			50 (chr3: 56083735-56179319)
76	3	57645216	58272313	11 (chr3: 57645216-58272313)	29 (chr3: 57685347-57897999); 30 (chr3: 57740380-57838477); 31 (chr3: 57808427-57811939); 32 (chr3: 57867742-57871037)			15 (chr3: 57712729-57831258); 16 (chr3: 57948155-58315098)
77	3	71478480	71544906			51 (chr3: 71478480-71544906)
78	3	82052013	82133363				3 (chr3: 82052013-82133363)
79	3	82133364	82158714			52 (chr3: 82133364-82158714)
80	3	100032093	100179000	12 (chr3: 100032093-100179000)	33 (chr3: 100045999-100141999)
81	3	106104548	106190998	13 (chr3: 106104548-106190998)
82	3	107229634	107311646			53 (chr3: 107229634-107311646)
83	3	110273100	110275534		34 (chr3: 110273100-110275534)
84	3	122768178	122873733				4 (chr3: 122768178-122873733)
85	3	124215631	124222997		35 (chr3: 124215631-124222997)
86	3	126607963	126729607			54 (chr3: 126607963-126729607)
87	3	127071000	127304446	14 (chr3: 127071000-127215000)		55 (chr3: 127158903-127304446)
88	4	4363019	4407255			56 (chr4: 4363019-4407255)
89	4	10009287	10665698			57 (chr4: 10009287-10665698)
90	4	14733000	14769000	15 (chr4: 14733000-14769000)
91	4	17920994	18082734			58 (chr4: 17920994-18082734)
92	4	27872507	27896299		36 (chr4: 27872507-27896299)
93	4	34249892	34401122			59 (chr4: 34249892-34401122)
94	4	37263546	37294000		37 (chr4: 37263546-37294000)
95	4	39744935	40102805		38 (chr4: 40053999-40079009)	60 (chr4: 39744935-40102805)
96	4	40519906	41230020			61 (chr4: 40519906-41230020)
97	4	44351747	44481811			62 (chr4: 44351747-44481811)
98	4	44848825	44858892		39 (chr4: 44848825-44858892)
99	4	46172952	46282765			63 (chr4: 46172952-46282765)
100	4	57643033	57802264			64 (chr4: 57643033-57802264)
101	4	59133598	59224564			65 (chr4: 59133598-59224564)
102	4	66972436	67056697			66 (chr4: 66972436-67056697)
103	4	69740045	69828238			67 (chr4: 69740045-69828238)
104	4	76191527	76239482			68 (chr4: 76191527-76239482)
105	4	78021000	78165000	16 (chr4: 78021000-78165000)
106	4	82824272	82894901			69 (chr4: 82824272-82894901)
107	4	85784182	85896494		40 (chr4: 85837842-85896494); 41 (chr4: 85866338-85884306)	70 (chr4: 85784182-85888762)
108	4	92310808	92825920				5 (chr4: 92310808-92781083); 6 (chr4: 92400327-92825920)
109	4	94384243	94639476			71 (chr4: 94384243-94639476)
110	4	95499000	95571000	17 (chr4: 95499000-95571000)
111	4	104532399	104548005		42 (chr4: 104532399-104548005)
112	4	108923168	108997827	18 (chr4: 108923168-108997827)
113	4	109251000	109452844	19 (chr4: 109251000-109452844)
114	4	109635000	109785000	20 (chr4: 109635000-109785000)
115	4	109989000	110041842	21 (chr4: 109989000-110041842)
116	4	110351706	110405999		43 (chr4: 110351706-110405999); 44 (chr4: 110353456-110354691); 45 (chr4: 110365559-110367235); 46 (chr4: 110390574-110392769)
117	4	111466147	111545101			72 (chr4: 111466147-111545101)
118	4	112181264	112275052			73 (chr4: 112181264-112275052)
119	4	116594586	116663962			74 (chr4: 116594586-116663962)
120	4	117132698	117632250	22 (chr4: 117132698-117632250)	47 (chr4: 117133512-117426111); 48 (chr4: 117159175-117181269); 49 (chr4: 117204738-117213575); 50 (chr4: 117247217-117252273); 51 (chr4: 117264308-117266168); 52 (chr4: 117308881-117312000); 53 (chr4: 117335899-117342271); 54 (chr4: 117380581-117388997); 55 (chr4: 117399666-117407491)			25 (chr4:117225479-117366050)
121	4	117854165	117964927			75 (chr4: 117854165-117964927)
122	4	124125000	124452651	23 (chr4: 124125000-124452651)
123	5	2400633	2497546			76 (chr5: 2400633-2497546)
124	5	3563151	3674901			77 (chr5: 3563151-3674901)
125	5	9512411	10108149	24 (chr5: 9573920-10097114)	56 (chr5: 9512411-10108149); 57 (chr5: 9543849-9582137); 58 (chr5: 9610926-9611807); 59 (chr5: 9617764-9622494); 60 (chr5: 9622519-9640080); 61 (chr5: 9732233-9735871); 62 (chr5: 9746187-9746822); 63 (chr5: 9769272-9773982); 64 (chr5: 9774359-9799562); 65 (chr5: 9842413-9845538); 66 (chr5: 9846435-9856485); 67 (chr5: 10001849-10064425); 68 (chr5: 10081732-10085683)
126	5	11483310	11889745			78 (chr5: 11483310-11889745)
127	5	15050684	15056841		69 (chr5: 15050684-15056841)
128	5	16989714	17052072			79 (chr5: 16989714-17052072)
129	5	21080727	21086920		70 (chr5: 21080727-21086920)
130	5	26596045	26602858		71 (chr5: 26596045-26602858)
131	5	27787470	27789206		72 (chr5: 27787470-27789206)
132	5	30554944	30782703			80 (chr5: 30554944-30782703)
133	5	33560805	33751972			81 (chr5: 33560805-33751972)
134	5	43148474	43340934			82 (chr5: 43148474-43340934)
135	5	44799941	44821448		73 (chr5: 44799941-44821448)
136	5	45854016	45926535			83 (chr5: 45854016-45926535)
137	5	47673000	47853000	25 (chr5: 47673000-47853000)
138	5	53869979	53910107	26 (chr5: 53869979-53910107)
139	5	54216171	54223944		74 (chr5: 54216171-54223944)
140	5	62244817	62661498	27 (chr5: 62244817-62661498)
141	5	63065582	63065582				8 (chr5: 63065582-63065582)
142	5	63134107	63562388	28 (chr5: 63165587-63562388)	75 (chr5: 63134107-63521999); 76 (chr5: 63170618-63171915); 77 (chr5: 63248809-63250198); 78 (chr5: 63370088-63371962); 79 (chr5: 63411603-63412526); 80 (chr5: 63419533-63420861); 81 (chr5: 63487800-63490035); 82 (chr5: 63504195-63504662)		9 (chr5: 63185150-63185150)
143	5	63579687	63999368	29 (chr5: 63579687-63999368)			7 (chr5: 63605940-63605940)
144	5	78287920	78401999		83 (chr5: 78287920-78401999)
145	5	81790459	81808403		84 (chr5: 81790459-81808403)
146	5	102164053	102261488			84 (chr5: 102164053-102261488)
147	5	107539920	107614568	30 (chr5: 107539920-107614568)
148	5	109377000	110054555	31 (chr5: 109377000-110054555)	85 (chr5: 109661999-110049999); 86 (chr5: 109674268-109676565); 87 (chr5: 109828777-109856019); 88 (chr5: 109869549-109920886); 89 (chr5: 109970366-109980390); 90 (chr5: 109981287-109984412)
149	5	114197493	114390497			85 (chr5: 114197493-114390497)
150	5	118843076	118856545		91 (chr5: 118843076-118856545); 92 (chr5: 118856269-118856393)
151	5	123127110	123347200			86 (chr5: 123127110-123347200)
152	5	123598295	123840785			87 (chr5: 123598295-123840785)
153	5	125036256	125087083			88 (chr5: 125036256-125087083)
154	5	125618716	125669489			89 (chr5: 125618716-125669489)
155	6	574156	749669			90 (chr6: 574156-749669)
156	6	2551901	2560351		93 (chr6: 2551901-2560351)
157	6	5485080	5862492	32 (chr6: 5485080-5862492)
158	6	6345000	6669000	33 (chr6: 6345000-6669000)
159	6	6765026	6790769	34 (chr6: 6765026-6790769)
160	6	8235477	10046379			91 (chr6: 9511319-10046379)	10 (chr6: 8235477-9996386)
161	6	10600743	10762144			92 (chr6: 10600743-10762144)
162	6	12033754	12041355		94 (chr6: 12033754-12041355)
163	6	12775388	12791349		95 (chr6: 12775388-12791349)
164	6	13890502	13906000		96 (chr6: 13890502-13906000)
165	6	17635392	17648394		97 (chr6: 17635392-17648394)
166	6	28491083	28498685		98 (chr6: 28491083-28498685)
167	6	33444496	33785059			93 (chr6: 33444496-33785059)
168	6	34740607	34790008			94 (chr6: 34740607-34790008)
169	6	38212942	38326148			95 (chr6: 38212942-38326148)
170	6	42786668	42838772			96 (chr6: 42786668-42838772)
171	6	48334787	48491443			97 (chr6: 48334787-48491443)
172	6	51749548	51811956			98 (chr6: 51749548-51811956)
173	6	52526151	52708577			99 (chr6: 52526151-52708577)	12 (chr6: 52573131-52602522)
174	6	53469999	53499966		99 (chr6: 53469999-53499966)
175	6	56495043	56634157			100 (chr6: 56495043-56634157)
176	6	60910047	60915994		100 (chr6: 60910047-60915994)
177	6	63687737	63878973	35 (chr6: 63687737-63878973)
178	6	67096535	67163032			101 (chr6: 67096535-67163032)
179	6	70191000	70227000	36 (chr6: 70191000-70227000)
180	6	72685999	72769257		101 (chr6: 72685999-72769257)
181	6	80688834	80763557			102 (chr6: 80688834-80763557)
182	6	80834855	80846698		102 (chr6: 80834855-80846698)
183	6	82293151	82321999		103 (chr6: 82293151-82321999)
184	6	82579209	82702590			103 (chr6: 82579209-82702590)
185	6	83023197	83201479			104 (chr6: 83023197-83201479)
186	6	85581296	85683604	37 (chr6: 85581296-85683604)
187	6	87096866	87115727		104 (chr6: 87096866-87115727)
188	6	89864324	89876597		105 (chr6: 89864324-89876597)
189	6	92179320	92240041			105 (chr6: 92179320-92240041)
190	6	92897989	92907754		106 (chr6: 92897989-92907754)
191	6	97606827	97666165			106 (chr6: 97606827-97666165)
192	6	106818601	106943666			107 (chr6: 106818601-106943666)
193	6	108739453	108742650		107 (chr6: 108739453-108742650)
194	6	112086305	112242225			108 (chr6: 112086305-112242225)
195	6	119738213	119813924			109 (chr6: 119738213-119813924)
196	6	120303386	120450993			110 (chr6: 120303386-120450993)
197	7	1325999	1505650		108 (chr7: 1325999-1505650); 109 (chr7: 1352305-1392573); 110 (chr7: 1395810-1413280); 111 (chr7: 1413246-1424727); 112 (chr7: 1489495-1494836); 113 (chr7: 1496113-1499027)
198	7	2355760	2447659			111 (chr7: 2355760-2447659)
199	7	2783355	2788347		114 (chr7: 2783355-2788347)
200	7	4650135	5033417	38 (chr7: 4851208-4908843)		112 (chr7: 4650135-5033417)
201	7	7127292	7245141			113 (chr7: 7127292-7245141)
202	7	7857000	7942406	39 (chr7: 7857000-7942406)
203	7	9770365	10057275			114 (chr7: 9770365-10057275)
204	7	10738455	10837432			115 (chr7: 10738455-10837432)
205	7	12352707	12481414	40 (chr7: 12352707-12481414)
206	7	13245999	13272468		115 (chr7: 13245999-13272468)
207	7	14035064	14112021			116 (chr7: 14035064-14112021)
208	7	15810000	15870000	41 (chr7: 15810000-15870000)
209	7	18921779	19077901			117 (chr7: 18921779-19077901)
210	7	21946039	21989864			118 (chr7: 21946039-21989864)
211	7	22202097	22212534		116 (chr7: 22202097-22212534)
212	7	22455307	22489586	42 (chr7: 22455307-22489586)
213	7	25364751	25369999		117 (chr7: 25364751-25369999)
214	7	28685903	28696398		118 (chr7: 28685903-28696398)
215	7	31028273	31202316			119 (chr7: 31028273-31202316)
216	7	31275326	31326394			120 (chr7: 31275326-31326394)
217	7	37141398	37195149			121 (chr7: 37141398-37195149)
218	7	39798437	39822450		119 (chr7: 39798437-39822450)
219	7	40661999	41312904		120 (chr7: 40661999-40779971); 121 (chr7: 40721105-40722046); 122 (chr7: 40743941-40746455); 123 (chr7: 40773848-40775370); 124 (chr7: 40872948-40893999); 125 (chr7: 40875965-40877095)		18 (chr7: 40692411-41312904); 22 (chr7: 40774650-40858770)
220	7	42387274	42765273			122 (chr7: 42387274-42765273)
221	7	49784944	49797429		126 (chr7: 49784944-49797429)
222	7	62279786	62283552		127 (chr7: 62279786-62283552)
223	7	63295602	63302773		128 (chr7: 63295602-63302773)
224	7	63798056	63818000		129 (chr7: 63798056-63818000)
225	7	65680403	65688631		130 (chr7: 65680403-65688631)
226	7	67686516	67738270	43 (chr7: 67686516-67738270)
227	7	68041999	68149918	44 (chr7: 68063725-68149918)	131 (chr7: 68041999-68074419); 132 (chr7: 68052441-68063124); 133 (chr7: 68107133-68141999)
228	7	73108132	73294794			123 (chr7: 73108132-73294794)
229	7	76233552	76233552				25 (chr7: 76233552-76233552)
230	7	76393971	76521448				24 (chr7: 76393971-76521448)
231	7	76922064	77415000	45 (chr7: 76922064-77415000)	134 (chr7: 76934000-77350857); 135 (chr7: 76986760-76987794)
232	7	77479968	77558887			124 (chr7: 77479968-77558887)
233	7	79283937	79300639		136 (chr7: 79283937-79300639)
234	7	81125999	81177999		137 (chr7: 81125999-81177999)
235	7	81498009	81575749			125 (chr7: 81498009-81575749)
236	7	84035439	84114385			126 (chr7: 84035439-84114385)
237	7	86444458	87230874			127 (chr7: 86444458-87230874)	26 (chr7: 86444458-87230874); 27 (chr7: 86494535-86769917)
238	7	88185000	88302590			128 (chr7: 88185000-88302590)
239	7	104959580	104971497		138 (chr7: 104959580-104971497)
240	8	7874836	7943275		139 (chr8: 7874836-7943275); 140 (chr8: 7924331-7939414)
241	8	12105000	12225000	46 (chr8: 12105000-12225000)
242	8	12717168	12782899	47 (chr8: 12717168-12774565)	141 (chr8: 12717899-12782899)
243	8	13222866	13315122		142 (chr8: 13243543-13315122)	129 (chr8: 13222866-13303341)
244	8	23596847	23661011	48 (chr8: 23596847-23661011)
245	8	24481750	24698700	49 (chr8: 24482455-24697905)	143 (chr8: 24481750-24698700); 144 (chr8: 24490616-24491177); 145 (chr8: 24504810-24505494)
246	8	31832255	32008645			130 (chr8: 31832255-32008645)
247	8	33663650	33712248			131 (chr8: 33663650-33712248)
248	8	34477322	34694187			132 (chr8: 34477322-34694187)
249	8	37439096	37563462			133 (chr8: 37439096-37563462)
250	8	51265382	51268398		146 (chr8: 51265382-51268398)
251	8	52839299	52950178			134 (chr8: 52839299-52950178)
252	8	54138485	54173003	50 (chr8: 54138485-54173003)
253	8	62680794	62947428	51 (chr8: 62745000-62925000)	147 (chr8: 62680794-62947428); 148 (chr8: 62685669-62687133); 149 (chr8: 62696059-62696997); 150 (chr8: 62852034-62853413); 151 (chr8: 62868678-62870414); 152 (chr8: 62888969-62889922); 153 (chr8: 62903224-62905027); 154 (chr8: 62920993-62921955); 155 (chr8: 62930300-62931238)
254	8	65085043	65182250			135 (chr8: 65085043-65182250)
255	8	68339458	68345191		156 (chr8: 68339458-68345191)
256	8	71747374	71762134		157 (chr8: 71747374-71762134)
257	8	73260000	73918191	52 (chr8: 73260000-73918191)				47 (chr8: 73176892-73347661); 48 (chr8: 73189326-73397708): 49 (chr8: 73530256-73971929)
258	8	79263000	79299000	53 (chr8: 79263000-79299000)
259	8	79876201	79935266			136 (chr8: 79876201-79935266)
260	8	95991334	96246616			137 (chr8: 95991334-96246616)
261	8	96931174	97070496			138 (chr8: 96931174-97070496)
262	8	97419093	97601766			139 (chr8: 97419093-97601766)
263	8	106122453	106259905			140 (chr8: 106122453-106259905)
264	8	107565192	107573375		158 (chr8: 107565192-107573375)
265	8	108811299	108909000	54 (chr8: 108813293-108909000)	159 (chr8: 108811299-108898862); 160 (chr8: 108877455-108881334)
266	8	116588716	116635526			141 (chr8: 116588716-116635526)
267	9	1053431	1399219			142 (chr9: 1053431-1399219)
268	9	2365513	2433494			143 (chr9: 2365513-2433494)
269	9	2918894	3339189			144 (chr9: 2918894-3339189)
270	9	3476846	3823908			145 (chr9: 3476846-3823908)
271	9	7150942	7154349		161 (chr9: 7150942-7154349)			52 (chr9: 7149657-7253398)
272	9	12327875	12327875				30 (chr9: 12327875-12327875)
273	9	13148710	13152386		162 (chr9: 13148710-13152386)
274	9	14893068	15133049			146 (chr9: 14893068-15133049)
275	9	16620611	16733047			147 (chr9: 16620611-16733047)
276	9	25805685	25863098			148 (chr9: 25805685-25863098)
277	9	48721582	48934407			149 (chr9: 48721582-48934407)
278	9	49463461	49682842			150 (chr9: 49463461-49682842)
279	9	53254430	53325478			151 (chr9: 53254430-53325478)
280	9	57625999	57636155		163 (chr9: 57625999-57636155)
281	9	57643836	57732396				31 (chr9: 57643836-57732396)
282	9	60721222	61016788			152 (chr9: 60721222-61016788)
283	9	62281443	62483636			153 (chr9: 62281443-62483636)
284	9	65925999	65993999		164 (chr9: 65925999-65993999)
285	9	70588882	70604740		165 (chr9: 70588882-70604740)
286	9	80863324	81065493			154 (chr9: 80863324-81065493)
287	9	87760186	87850164	55 (chr9: 87760186-87850164)
288	9	90171000	90490021	56 (chr9: 90171000-90490021)
289	9	93844873	94421973	57 (chr9: 94080422-94112458)			32 (chr9: 93844873-94421973)
290	9	96633999	96645999		166 (chr9: 96633999-96645999)
291	9	98281070	98325999		167 (chr9: 98281070-98325999)
292	9	101127479	101281111		168 (chr9: 101127479-101281111)			57 (chr9: 101235253-101322017)
293	9	105350885	105471833			155 (chr9: 105350885-105471833)
294	10	1017988	1075693	58 (chr10: 1017988-1075693)
295	10	4581374	4586095		169 (chr10: 4581374-4586095)
296	10	10925926	11037491			156 (chr10: 10925926-11037491)
297	10	13034549	13146429		170 (chr10: 13050001-13056364)	157 (chr10: 13034549-13146429)
298	10	16933749	16940399		171 (chr10: 16933749-16940399)
299	10	23295000	24556895	59 (chr10: 23295000-24556895)	172 (chr10: 23546535-23725999); 173 (chr10: 23564325-23564855); 174 (chr10: 23652756-23656177); 175 (chr10: 23662599-23663081); 176 (chr10: 23709903-23710421) 177 (chr10: 23714339-23714984)			61 (chr10: 23334056-23640961) 62 (chr10: 23739149-24536154)
300	10	26371397	26509327			158 (chr10: 26371397-26509327)
301	10	29371202	29374297		178 (chr10: 29371202-29374297)
302	10	32999078	33126373			159 (chr10: 32999078-33126373)
303	10	35950875	36401162		179 (chr10: 35963086-35965884)	160 (chr10: 35950875-36401162)
304	10	37103416	37249930			161 (chr10: 37103416-37249930)
305	10	38743725	38747312		180 (chr10: 38743725-38747312)
306	10	39757790	39953528			162 (chr10: 39757790-39953528)
307	10	41373532	41481000		181 (chr10: 41464349-41481000)	163 (chr10: 41373532-41478087)
308	10	52265970	52322403			164 (chr10: 52265970-52322403)
309	10	57527220	57773467			165 (chr10: 57527220-57773467)
310	10	61098620	61165187			166 (chr10: 61098620-61165187)
311	10	80769999	80797694		182 (chr10: 80769999-80797694)
312	10	89419289	89435721		183 (chr10: 89419289-89435721)
313	10	90756777	90887327			167 (chr10: 90756777-90887327)
314	10	92166447	92174626		184 (chr10: 92166447-92174626)
315	10	95135645	95139994		185 (chr10: 95135645-95139994)
316	10	95729455	95763933	60 (chr10: 95729455-95763933)
317	10	96158651	96161096		186 (chr10: 96158651-96161096)
318	10	96550404	96642354	61 (chr10: 96550404-96642354)
319	10	98884207	98896250		187 (chr10: 98884207-98896250)
320	10	103700637	103768639			168 (chr10: 103700637-103768639)
321	10	105100369	105155473			169 (chr10: 105100369-105155473)
322	10	105919423	106043788			170 (chr10: 105919423-106043788)
323	10	106140000	106380423	62 (chr10: 106140000-106380423)
324	11	390467	644995		188 (chr11: 481492-489999)	171 (chr11: 390467-644995)
325	11	4072986	4201594			172 (chr11: 4072986-4201594)
326	11	13429317	13472746			173 (chr11: 13429317-13472746)
327	11	20934234	20980236			174 (chr11: 20934234-20980236)
328	11	24927959	25076271			175 (chr11: 24927959-25076271)
329	11	27816676	27892119			176 (chr11: 27816676-27892119)
330	11	30601960	30671402			177 (chr11: 30601960-30671402)
331	11	37800794	37829999		189 (chr11: 37800794-37829999)
332	11	41229179	41363786				34 (chr11: 41229179-41363786)
333	11	41551046	41603422		190 (chr11: 41551046-41603422)
334	11	48849102	49010021	63 (chr11: 48849102-49010021)
335	11	50949027	51017993	64 (chr11: 50949027-51017993)
336	11	51545903	51549606		191 (chr11: 51545903-51549606)
337	11	54533999	54540267		192 (chr11: 54533999-54540267)
338	11	59805647	59837299		193 (chr11: 59805647-59837299)
339	11	60102402	60185405			178 (chr11: 60102402-60185405)
340	11	62765495	62862675			179 (chr11: 62765495-62862675)
341	11	73479739	73554366			180 (chr11: 73479739-73554366)
342	11	76077797	76226622			181 (chr11: 76077797-76226622)
343	11	96563679	96723000	65 (chr11: 96563679-96723000)	194 (chr11: 96621999-96669999); 195 (chr11: 96654368-96667218)
344	11	96912242	96927765		196 (chr11: 96912242-96927765); 197 (chr11: 96918544-96919582)
345	11	102586751	102812101			182 (chr11: 102586751-102812101)
346	11	105164138	105275186			183 (chr11: 105164138-105275186)
347	11	107411151	107733547			184 (chr11: 107411151-107733547)
348	11	107916725	108062406			185 (chr11: 107916725-108062406)
349	11	108287399	108775233			186 (chr11: 108287399-108775233)
350	11	109101259	109497448			187 (chr11: 109101259-109497448)
351	12	715036	785601			188 (chr12: 715036-785601)
352	12	1808894	1994965			189 (chr12: 1808894-1994965)
353	12	2413819	2418450		198 (chr12: 2413819-2418450)
354	12	5552118	5763565			190 (chr12: 5552118-5763565)
355	12	22372830	22440085		199 (chr12: 22372830-22440085)
356	12	22749652	22756549		200 (chr12: 22749652-22756549)
357	12	39787775	39794300		201 (chr12: 39787775-39794300)
358	12	41520699	41546871		202 (chr12: 41520699-41546871)
359	12	41933143	41935871		203 (chr12: 41933143-41935871)
360	12	44796637	44875963		204 (chr12: 44853750-44875963)	191 (chr12: 44796637-44866655)
361	12	45681821	45707967				36 (chr12: 45681821-45707967)
362	12	46252711	46265275		205 (chr12: 46252711-46265275)
363	12	52666275	52756058			192 (chr12: 52666275-52756058)
364	12	55477572	55484743		206 (chr12: 55477572-55484743)
365	12	61210425	61662867			193 (chr12: 61210425-61662867)
366	12	62005280	62239430			194 (chr12: 62005280-62239430)		66 (chr12: 69819004-69851121); 67 (chr12: 70014684-70173918)
367	12	62502265	62602643			195 (chr12: 62502265-62602643)		66 (chr12: 69819004-69851121); 67 (chr12: 70014684-70173918)
368	12	65888473	65934045	66 (chr12: 65895562-65924442)	207 (chr12: 65888473-65934045)
369	12	69068505	69228899	67 (chr12: 69093979-69197543)	208 (chr12: 69068505-69228899)
370	12	69335922	69506930	68 (chr12: 69363000-69465000)	209 (chr12: 69439499-69491499)	196 (chr12: 69335922-69506930)	37 (chr12: 69385512-69385512)
371	12	69687000	69723000	69 (chr12: 69687000-69723000)
372	12	69761628	70515700	70 (chr12: 69761628-70515700)		197 (chr12: 69808111-70026324)	41 (chr12: 70026325-70026325); 42 (chr12: 69967432-70026325)
373	12	73511471	73517653
374	12	74644239	74843161		210 (chr12: 73511471-73517653)	198 (chr12: 74644239-74843161)
375	12	77977855	78105474			199 (chr12: 77977855-78105474)
376	12	84204015	84229314		211 (chr12: 78035294-78043001)		43 (chr12: 84204015-84229314)
377	12	84428478	84561131			200 (chr12: 84428478-84561131)
378	13	12957999	12976090
379	13	13915455	13930036		212 (chr13: 12957999-12976090)
380	13	15544228	15691172		213 (chr13: 13915455-13930036)		44 (chr13: 15544228-15691172)
381	13	16725000	16815000	71 (chr13: 16725000-16815000)
382	13	16924591	17049590			201 (chr13: 16924591-17049590)
383	13	45120999	45176822			202 (chr13: 45120999-45176822)
384	13	54017999	54073001	72 (chr13: 54025360-54071458)
385	13	54345999	56377341		214 (chr13: 54017999-54073001)	203 (chr13: 54700988-55222116)		73 (chr13: 55497175-55554595)
386	13	63364584	63404690	73 (chr13: 63366840-63400994)	215 (chr13: 54345999-56377341); 216 (chr13: 54368163-54427537)
387	13	70402183	70578590		217 (chr13: 63364584-63404690); 218 (chr13: 63393353-63403898)	204 (chr13: 70402183-70578590)
388	13	78028787	78039322
389	14	236533	596340		219 (chr13: 78028787-78039322)	205 (chr14: 236533-596340)
390	14	1066508	1154381			206 (chr14: 1066508-1154381)
391	14	1215000	1290000	74 (chr14: 1215000-1290000)
392	14	3053999	3067354
393	14	3750000	3810000	75 (chr14: 3750000-3810000)	220 (chr14: 3053999-3067354)
394	14	6883486	6894014
395	14	9401744	9452912	76 (chr14: 9401744-9452912)	221 (chr14: 6883486-6894014)
396	14	12877707	13359578	77 (chr14: 12877707-13359578)			47 (chr14: 13152857-13152857)
397	14	15110391	15232983			207 (chr14: 15110391-15232983)
398	14	15237348	15241600
399	14	16711227	16896631		222 (chr14: 15237348-15241600)	208 (chr14: 16711227-16896631)
400	14	21540830	21615745			209 (chr14: 21540830-21615745)
401	14	39767800	39777481
402	14	44767223	44813120		223 (chr14: 39767800-39777481)
403	14	46902158	47062756		224 (chr14: 44767223-44813120)	210 (chr14: 46902158-47062756)
404	14	48343496	48817588			211 (chr14: 48343496-48817588)
405	14	49302868	49407928			212 (chr14: 49302868-49407928)
406	14	49513769	49736703			213 (chr14: 49527226-49736703)
407	14	58481108	58765619		225 (chr14: 49513769-49539947)	214 (chr14: 58481108-58765619)
408	14	63961510	64050102			215 (chr14: 63961510-64050102)
409	14	75680140	75885954	78 (chr14: 75705000-75735000)
410	14	78821029	78884395	79 (chr14: 78821029-78884395)	226 (chr14: 75680140-75885954)
411	14	81254738	81293107	80 (chr14: 81254738-81293107)
412	15	1836732	2039483			216 (chr15: 1836732-2039483)
413	15	2127353	2130202
414	15	5324917	5636828		227 (chr15: 2127353-2130202)	217 (chr15: 5324917-5636828)
415	15	6496329	6651000	81 (chr15: 6496329-6651000)
416	15	9404404	9581859		228 (chr15: 6506000-6646955)	218 (chr15: 9404404-9581859)
417	15	10221806	10358173			219 (chr15: 10221806-10358173)
418	15	13952657	13960289
419	15	15807201	16142000	82 (chr15: 15825000-16125000)	229 (chr15: 13952657-13960289)
420	15	24909884	24981806		230 (chr15: 15807201-16142000)	220 (chr15: 24909884-24981806)
421	15	29875067	29881308
422	15	38941999	38998000		231 (chr15: 29875067-29881308)
423	15	40054634	40090000		232 (chr15: 38941999-38998000)
424	15	44987111	45300000	83 (chr15: 44987111-45300000)	233 (chr15: 40054634-40090000)			82 (chr15: 45152110-45193071)
425	15	46317999	46901999	84 (chr15: 46323510-46755000)	234 (chr15: 46317999-46465999); 235 (chr15: 46324215-46326162); 236 (chr15: 46343214-46343889); 237 (chr15: 46375135-46376377); 238 (chr15: 46385211-46388257); 239 (chr15: 46394835-46396253); 240 (chr15: 46412020-46415212); 241 (chr15: 46425851-46426894); 242 (chr15: 46437413-46437519); 243 (chr15: 46453327-46454283); 244 (chr15: 46734000-46901999); 245 (chr15: 46823162-46825468); 246 (chr15: 468…
426	15	47227108	47301726	85 (chr15: 47227108-47301726)
427	15	48070457	48469999	86 (chr15: 48070457-48153976); 87 (chr15: 48339579-48378056)	250 (chr15: 48082000-48469999); 251 (chr15: 48091392-48092350); 252 (chr15: 48157431-48158960); 253 (chr15: 48173669-48174923); 254 (chr15: 48189889-48191968); 255 (chr15: 48202838-48203814); 256 (chr15: 48208307-48209257); 257 (chr15: 48225149-48228272); 258 (chr15: 48248474-48250461); 259 (chr15: 48264399-48265973); 260 (chr15: 48269742-48271206); 261 (chr15: 48281906-48283039); 262 (chr15: 483…
428	15	48630839	48724751			221 (chr15: 48630839-48724751)
429	15	49140000	49260000	88 (chr15: 49140000-49260000)
430	15	49564154	49687277		269 (chr15: 49564154-49687277); 270 (chr15: 49591837-49593227); 271 (chr15: 49628280-49629297); 272 (chr15: 49648034-49649496); 273 (chr15: 49653569-49654545)
431	15	50145000	50235000	89 (chr15: 50145000-50235000)
432	15	50901999	51025999	90 (chr15: 50913000-51021250)	274 (chr15: 50901999-51025999); 275 (chr15: 50931598-50933624); 276 (chr15: 50972634-50976415); 277 (chr15: 50989991-50992913); 278 (chr15: 51008690-51011950)
433	15	51265561	51279310		279 (chr15: 51265561-51279310)
434	15	55130586	55733915			222 (chr15: 55130586-55733915)
435	15	56601999	56613999		280 (chr15: 56601999-56613999)
436	15	68510786	69126546			223 (chr15: 68510786-69126546)
437	15	69779830	69867347				53 (chr15: 69779830-69867347)
438	15	77693327	77789699			224 (chr15: 77693327-77789699)
439	15	78761999	78806000		281 (chr15: 78761999-78806000); 282 (chr15: 78773509-78774841); 283 (chr15: 78779924-78780028); 284 (chr15: 78793668-78795739)
440	15	79191195	79306014			225 (chr15: 79191195-79306014)
441	15	79557444	80205079	91 (chr15: 79557444-80205079)	285 (chr15: 79629777-80202411); 286 (chr15: 79634080-79634985); 287 (chr15: 79691051-79691965); 288 (chr15: 79697872-79698885); 289 (chr15: 79752978-79753925); 290 (chr15: 79767952-79769749); 291 (chr15: 79791494-79793604); 292 (chr15: 79832272-79832979); 293 (chr15: 79844543-79845184); 294 (chr15: 79862364-79863588); 295 (chr15: 79869484-79870398); 296 (chr15: 79928747-79929682); 297 (chr15: 799…
442	15	80393781	80402099		306 (chr15: 80393781-80402099)
443	15	82809000	83078466	92 (chr15: 82809000-83078466)
444	15	83259000	83468937	93 (chr15: 83259000-83468937)
445	15	83579439	83597999		307 (chr15: 83579439-83597999); 308 (chr15: 83595084-83596538)
446	15	84184153	84246050				54 (chr15: 84184153-84246050)
447	16	3921999	4230000	94 (chr16: 4000311-4230000)	309 (chr16: 3921999-4061999); 310 (chr16: 3931737-3933492); 311 (chr16: 3942749-3976285)
448	16	4623920	4718732			226 (chr16: 4623920-4718732)
449	16	5113999	5562780		312 (chr16: 5113999-5562780)
450	16	8195478	8334137			227 (chr16: 8195478-8334137)
451	16	15159929	15159929				55 (chr16: 15159929-15159929)
452	16	20191082	20194588		313 (chr16: 20191082-20194588)
453	16	25910314	25996326			228 (chr16: 25910314-25996326)
454	16	34067380	34145228			229 (chr16: 34067380-34145228)
455	16	46815495	46900699			230 (chr16: 46815495-46900699)
456	16	48424663	48699302			231 (chr16: 48424663-48699302)
457	16	53427749	53432185		314 (chr16: 53427749-53432185)
458	16	55487831	55542546			232 (chr16: 55487831-55542546)
459	16	65943750	65996954			233 (chr16: 65943750-65996954)
460	16	70131072	70209051			234 (chr16: 70131072-70209051)
461	16	73429898	73598550			235 (chr16: 73429898-73598550)
462	16	75776785	75926053			236 (chr16: 75776785-75926053)
463	16	76336570	76396896			237 (chr16: 76336570-76396896)
464	16	76838846	76864284	95 (chr16: 76838846-76864284)
465	17	1307051	1311338		315 (chr17: 1307051-1311338)
466	17	3148302	3202871			238 (chr17: 3148302-3202871)
467	17	3276846	3283500		316 (chr17: 3276846-3283500)
468	17	5237592	5242894		317 (chr17: 5237592-5242894)
469	17	6176687	6424256			239 (chr17: 6176687-6424256)
470	17	7213847	7254139	96 (chr17: 7213847-7254139)
471	17	12331713	12506471			240 (chr17: 12331713-12506471)
472	17	15002419	15372017			241 (chr17: 15002419-15372017)
473	17	19556667	20190147			242 (chr17: 19556667-20190147)
474	17	21054363	21100160			243 (chr17: 21054363-21100160)
475	17	23754944	23888985			244 (chr17: 23754944-23888985)
476	17	24499559	24727631			245 (chr17: 24499559-24727631)
477	17	28816786	28894976			246 (chr17: 28816786-28894976)
478	17	32795580	32877146			247 (chr17: 32795580-32877146)
479	17	39145131	39247600			248 (chr17: 39145131-39247600)
480	17	41104253	41268655			249 (chr17: 41104253-41268655)
481	17	41456594	41466701		318 (chr17: 41456594-41466701)
482	17	41574715	41810696			250 (chr17: 41574715-41810696)
483	17	42057000	42075000	97 (chr17: 42057000-42075000)
484	17	48084645	48093999		319 (chr17: 48084645-48093999)
485	17	49957193	49968394		320 (chr17: 49957193-49968394)
486	17	55927861	56302479			251 (chr17: 55927861-56302479)
487	17	72513066	72578890			252 (chr17: 72513066-72578890)
488	17	72977869	73029732	98 (chr17: 72977869-73029732)
489	17	73354787	73412902			253 (chr17: 73354787-73412902)
490	17	74025000	74115000	99 (chr17: 74025000-74115000)
491	17	74238123	74413301	100 (chr17: 74238123-74413301)	321 (chr17: 74299700-74372444); 322 (chr17: 74306720-74315183); 323 (chr17: 74338588-74341337)
492	17	74420465	74594744			254 (chr17: 74420465-74594744)
493	17	75022433	75216600		324 (chr17: 75099098-75216600); 325 (chr17: 75126002-75144676)	255 (chr17: 75022433-75113127)
494	17	75520590	76487768			256 (chr17: 75520590-76487768)
495	18	5424378	5486557			257 (chr18: 5424378-5486557)
496	18	8693124	8697941		326 (chr18: 8693124-8697941)
497	18	8936151	8946596		327 (chr18: 8936151-8946596)
498	18	9454783	9803708			258 (chr18: 9454783-9803708)
499	18	10398490	10604602			259 (chr18: 10398490-10604602)
500	18	11585267	11732499		328 (chr18: 11585267-11732499); 329 (chr18: 11602779-11620350); 330 (chr18: 11627837-11629348); 331 (chr18: 11638867-11639199); 332 (chr18: 11639290-11639802)
501	18	12576378	12663557	101 (chr18: 12576378-12659415)	333 (chr18: 12582699-12663557); 334 (chr18: 12611932-12634338)
502	18	13142842	13864212			260 (chr18: 13142842-13864212)
503	18	14957820	14969280		335 (chr18: 14957820-14969280)
504	18	18393313	18481322			261 (chr18: 18393313-18481322)
505	18	20977959	21098149			262 (chr18: 20977959-21098149)
506	18	34866810	34934949			263 (chr18: 34866810-34934949)
507	18	48593919	48725107			264 (chr18: 48593919-48725107)
508	18	50301000	50553518	102 (chr18: 50301000-50553518)	336 (chr18: 50335717-50368499)
509	18	51135000	51193880	103 (chr18: 51135000-51193880)	337 (chr18: 51143299-51171900)
510	18	52510118	52602939			265 (chr18: 52510118-52602939)
511	18	52748165	52852779			266 (chr18: 52748165-52852779)
512	18	57092062	57270472	104 (chr18: 57092062-57270472)	338 (chr18: 57130111-57267654); 339 (chr18: 57158746-57180014); 340 (chr18: 57247410-57250860)
513	18	57412977	57460325			267 (chr18: 57412977-57460325)
514	18	58027360	58148549	105 (chr18: 58055777-58141831)		268 (chr18: 58027360-58148549)
515	18	59201149	59224119	106 (chr18: 59201149-59224119)
516	18	60243680	60281875	107 (chr18: 60243680-60281875)
517	18	60878495	60958687			269 (chr18: 60878495-60958687)
518	18	61095494	61142079			270 (chr18: 61095494-61142079)
519	18	61376379	61498031	108 (chr18: 61376379-61498031)				95 (chr18: 61163776-61688113)
520	18	61518601	61570402		341 (chr18: 61518601-61570402); 342 (chr18: 61556066-61562415)			95 (chr18: 61163776-61688113)
521	18	61579699	61893000	109 (chr18: 61638721-61893000)	343 (chr18: 61579699-61879654); 344 (chr18: 61862755-61865267)			95 (chr18: 61163776-61688113)
522	18	62103365	62373059			271 (chr18: 62103365-62373059)
523	18	62958480	63029549			272 (chr18: 62958480-63029549)
524	18	63405000	63513000	110 (chr18: 63405000-63513000)	345 (chr18: 63420096-63505915); 346 (chr18: 63452027-63454300); 347 (chr18: 63478159-63479287); 348 (chr18: 63486209-63487600)
525	18	63828576	63869067	111 (chr18: 63828576-63869067)
526	18	65897855	65908700		349 (chr18: 65897855-65908700)
527	19	627899	635699		350 (chr19: 627899-635699)
528	19	1421037	1421037				57 (chr19: 1421037-1421037)
529	19	1478099	1505030		351 (chr19: 1478099-1505030)
530	19	3483000	3537000	112 (chr19: 3483000-3537000)
531	19	4608304	4672381	113 (chr19: 4608304-4672381)
532	19	4755000	4785000	114 (chr19: 4755000-4785000)
533	19	5976461	5983184		352 (chr19: 5976461-5983184)
534	19	8265000	8325000	115 (chr19: 8265000-8325000)
535	19	9443119	9557816			273 (chr19: 9443119-9557816)
536	19	12442436	12611334			274 (chr19: 12442436-12611334)
537	19	13745253	13755300		353 (chr19: 13745253-13755300)
538	19	14888154	14891100		354 (chr19: 14888154-14891100)
539	19	19484285	19489953		355 (chr19: 19484285-19489953)
540	19	20800107	21167875			275 (chr19: 20800107-21167875)
541	19	22617232	22991425			276 (chr19: 22617232-22991425)
542	19	23525524	23625887			277 (chr19: 23525524-23625887)
543	19	24090072	24115440	116 (chr19: 24090072-24115440)
544	19	25143830	25232095			278 (chr19: 25143830-25232095)
545	19	27274514	27388808			279 (chr19: 27274514-27388808)
546	19	27603000	27747000	117 (chr19: 27603000-27747000)
547	19	35103507	35690368			280 (chr19: 35103507-35690368)
548	19	37351946	37736723			281 (chr19: 37351946-37736723)
549	19	42622825	42629521		356 (chr19: 42622825-42629521)
550	19	43468222	43671890			282 (chr19: 43468222-43671890)
551	19	44678613	44733430		357 (chr19: 44678613-44733430); 358 (chr19: 44729414-44729604)
552	19	52364735	52752578			283 (chr19: 52364735-52752578)
553	19	53649000	53793000	118 (chr19: 53649000-53793000)				96 (chr19: 53685103-53917831)
554	19	54763344	54863753			284 (chr19: 54763344-54863753)
555	19	55171759	55477012			285 (chr19: 55171759-55477012)
556	19	57667589	57781197			286 (chr19: 57667589-57781197)
557	19	58472140	58488994		359 (chr19: 58472140-58488994)
558	19	58563700	58634355		360 (chr19: 58563700-58634355); 361 (chr19: 58566184-58570139); 362 (chr19: 58598516-58602061); 363 (chr19: 58605321-58609445); 364 (chr19: 58618980-58626957)
559	19	65211819	65246162	119 (chr19: 65211819-65246162)
560	20	4457818	4745148			287 (chr20: 4457818-4745148)
561	20	6173631	6305175			288 (chr20: 6173631-6305175)
562	20	12163917	12328345			289 (chr20: 12163917-12328345)
563	20	13119389	13121104		365 (chr20: 13119389-13121104)
564	20	14563066	14564829		366 (chr20: 14563066-14564829)
565	20	31559229	31832019		367 (chr20: 31619357-31622873)	290 (chr20: 31559229-31832019)
566	20	42049178	42066488		368 (chr20: 42049178-42066488)
567	20	45377222	45638444			291 (chr20: 45377222-45638444)
568	20	46603190	46767627			292 (chr20: 46603190-46767627)
569	20	49510403	49623192			293 (chr20: 49510403-49623192)
570	20	50487253	50564369			294 (chr20: 50487253-50564369)
571	20	51402609	51459233			295 (chr20: 51402609-51459233)
572	20	51740635	51879938			296 (chr20: 51740635-51879938)
573	20	52263554	52347293			297 (chr20: 52263554-52347293)
574	20	53178010	54020799			298 (chr20: 53178010-54020799)
575	20	55851900	55984013	120 (chr20: 55851900-55984013)
576	20	60162815	60173849		369 (chr20: 60162815-60173849)
577	20	60818816	61107623			299 (chr20: 60818816-61107623)
578	20	64481737	64533963			300 (chr20: 64481737-64533963)
579	20	68472375	68552865	121 (chr20: 68472375-68552865)
580	20	74054822	74213999			301 (chr20: 74054822-74213999)
581	20	75023691	75147654			302 (chr20: 75023691-75147654)
582	21	1635000	1875000	122 (chr21: 1635000-1875000)
583	21	11169917	11288065				58 (chr21: 11169917-11288065)
584	21	14042000	14196782			303 (chr21: 14042000-14196782)
585	21	16447961	16527535			304 (chr21: 16447961-16527535)
586	21	18331254	18449899			305 (chr21: 18331254-18449899)
587	21	19269000	19417803	123 (chr21: 19269000-19417803)	370 (chr21: 19299932-19372337)
588	21	19470000	19650000	124 (chr21: 19470000-19650000)
589	21	20364701	20437621			306 (chr21: 20364701-20437621)
590	21	27431339	27493267			307 (chr21: 27431339-27493267)
591	21	33923165	34018770			308 (chr21: 33923165-34018770)
592	21	40756549	40965382				60 (chr21: 40756549-40965382); 61 (chr21: 40928798-40965382)
593	21	44803758	44806595		371 (chr21: 44803758-44806595)
594	21	52058342	52066341		372 (chr21: 52058342-52066341); 373 (chr21: 52058775-52063594)
595	21	55233158	55437010			309 (chr21: 55233158-55437010)
596	21	59479408	59482912		374 (chr21: 59479408-59482912)
597	21	59625000	59685000	125 (chr21: 59625000-59685000)
598	21	61100759	61114299		375 (chr21: 61100759-61114299)
599	21	62902162	62908945		376 (chr21: 62902162-62908945)
600	21	68453785	68636088			310 (chr21: 68453785-68636088)
601	22	9150000	9390000	126 (chr22: 9150000-9390000)
602	22	11351344	11460772			311 (chr22: 11351344-11460772)
603	22	19251000	19287000	127 (chr22: 19251000-19287000)
604	22	20058169	20138013			312 (chr22: 20058169-20138013)
605	22	20761329	20811197		377 (chr22: 20761329-20811197)
606	22	22928582	22934652		378 (chr22: 22928582-22934652)
607	22	25972393	26060071		379 (chr22: 25972393-26060071); 380 (chr22: 26001803-26002544)
608	22	27025999	27037978		381 (chr22: 27025999-27037978)
609	22	33910452	33914803		382 (chr22: 33910452-33914803)
610	22	35325000	35469000	128 (chr22: 35325000-35469000)
611	22	36320501	36396810	129 (chr22: 36320501-36396810)
612	22	42090042	42097415		383 (chr22: 42090042-42097415)
613	22	42629999	42659163		384 (chr22: 42629999-42659163)
614	22	42814535	42883817			313 (chr22: 42814535-42883817)
615	22	52805999	52925155		385 (chr22: 52805999-52925155); 386 (chr22: 52806997-52808945); 387 (chr22: 52811830-52821308); 388 (chr22: 52826416-52827796); 389 (chr22: 52834263-52835430); 390 (chr22: 52849368-52851550); 391 (chr22: 52861597-52862737); 392 (chr22: 52871550-52873055); 393 (chr22: 52884482-52885554); 394 (chr22: 52887732-52888813); 395 (chr22: 52898483-52899424); 396 (chr22: 52905653-52907607)			102 (chr22: 52793176-52913607)
616	22	57022276	57118854			314 (chr22: 57022276-57118854)
617	22	59385163	59492499			315 (chr22: 59385163-59492499)
618	22	59914442	60480755			316 (chr22: 59914442-60480755)
619	22	60851299	61230573			317 (chr22: 60851299-61230573)
620	22	61644161	61825382			318 (chr22: 61644161-61825382)
621	23	8037067	8178863			319 (chr23: 8037067-8178863)
622	23	17019935	17075520				64 (chr23: 17019935-17075520)
623	23	21003229	22815029				65 (chr23: 21003229-22680715); 66 (chr23: 22348553-22815029); 67 (chr23: 22348553-22727190)
624	23	26073638	26355693	130 (chr23: 26073638-26355693)				107 (chr23: 26179921-26254787)
625	23	26468805	26737999	131 (chr23: 26565000-26655000)	397 (chr23: 26468805-26737999); 398 (chr23: 26482316-26490101); 399 (chr23: 26495419-26504158); 400 (chr23: 26506869-26520214); 401 (chr23: 26607935-26609272)
626	23	27744327	27898455	132 (chr23: 27744327-27891680)	402 (chr23: 27749656-27898455); 403 (chr23: 27759363-27761207); 404 (chr23: 27769851-27774316); 405 (chr23: 27813683-27820505); 406 (chr23: 27834267-27834799); 407 (chr23: 27843688-27873406); 408 (chr23: 27880428-27882915)			108 (chr23: 27873397-27911876)
627	23	28504283	28637042	133 (chr23: 28504283-28573172)	409 (chr23: 28552304-28637042); 410 (chr23: 28598865-28602531); 411 (chr23: 28613273-28622417)
628	23	28931875	29026339	134 (chr23: 28971000-29026339)	412 (chr23: 28931875-29003041); 413 (chr23: 28964699-28965800); 414 (chr23: 28979405-28980756)
629	23	29145000	29235000	135 (chr23: 29145000-29235000)
630	23	29973999	30017999		415 (chr23: 29973999-30017999)
631	23	43740328	43806898			320 (chr23: 43740328-43806898)
632	24	466797	570701			321 (chr24: 466797-570701)
633	24	1728124	1881485			322 (chr24: 1728124-1881485)
634	24	3462469	3551090			323 (chr24: 3462469-3551090)
635	24	5860127	5922023				69 (chr24: 5860127-5922023)
636	24	6823277	6906090	136 (chr24: 6823277-6906090)
637	24	19465999	19481533		416 (chr24: 19465999-19481533)
638	24	26669244	26694642	137 (chr24: 26669244-26694642)
639	24	27448377	29151963			324 (chr24: 27900141-28226327); 325 (chr24: 28848582-28890762)	70 (chr24: 27448377-29151963)
640	24	29506897	29570879			325 (chr24: 28848582-28890762)
641	24	38799767	38856439			327 (chr24: 38799767-38856439)
642	24	45711000	45747000	138 (chr24: 45711000-45747000)
643	24	58613933	58815368			328 (chr24: 58613933-58815368)
644	24	62662193	62724316			329 (chr24: 62662193-62724316)
645	24	64469999	64731844		417 (chr24: 64469999-64731844); 418 (chr24: 64477555-64487628); 419 (chr24: 64494162-64500613); 420 (chr24: 64513243-64518991); 421 (chr24: 64530530-64537587)
646	24	64745901	64750138		422 (chr24: 64745901-64750138)
647	24	64965000	64991956	139 (chr24: 64965000-64991956)				111 (chr24: 64975157-65018477)
648	25	25857	454413	140 (chr25: 25857-454413)
649	25	651450	666147		423 (chr25: 651450-666147); 424 (chr25: 651605-652762)
650	25	738204	1138957			330 (chr25: 738204-1138957)
651	25	1237503	1436322			331 (chr25: 1237503-1436322)
652	25	3925936	4108042			332 (chr25: 3925936-4108042)
653	25	4134327	4505052			333 (chr25: 4134327-4505052)
654	25	10598689	10643298	141 (chr25: 10598689-10643298)
655	25	18116029	18121755		425 (chr25: 18116029-18121755)
656	25	28825999	29061999		426 (chr25: 28825999-29061999); 427 (chr25: 28831877-28835389); 428 (chr25: 28849079-28853125); 429 (chr25: 28892006-28912141); 430 (chr25: 28914324-28918508); 431 (chr25: 28922937-28944834); 432 (chr25: 28945976-28949455); 433 (chr25: 28949655-28960377); 434 (chr25: 28983004-28989027); 435 (chr25: 29001718-29010753); 436 (chr25: 29013333-29017166); 437 (chr25: 29020456-29025478); 438 (chr25: 290…
657	25	29896440	29965579			334 (chr25: 29896440-29965579)
658	25	30160134	30581871			335 (chr25: 30160134-30581871)
659	25	34891247	35023753			336 (chr25: 34891247-35023753)
660	25	38022991	38067923			337 (chr25: 38022991-38067923)
661	25	42346692	42719563			338 (chr25: 42346692-42719563)
662	26	882118	922348	142 (chr26: 882118-922348)
663	26	12514000	12534000		442 (chr26: 12514000-12534000)
664	26	12705000	12765000	143 (chr26: 12705000-12765000)
665	26	19247317	19551065			339 (chr26: 19247317-19551065)
666	26	21177000	21213000	144 (chr26: 21177000-21213000)
667	26	22040663	22168717			340 (chr26: 22040663-22168717)
668	26	23470277	23556717			341 (chr26: 23470277-23556717)
669	26	23760478	23805000	145 (chr26: 23760478-23805000)
670	26	25098432	25190360			342 (chr26: 25098432-25190360)
671	26	27973734	28053515			343 (chr26: 27973734-28053515)
672	26	28298257	28418005			344 (chr26: 28298257-28418005)
673	26	28457956	28557046		443 (chr26: 28457956-28557046)
674	26	31640069	31754065			345 (chr26: 31640069-31754065)
675	26	34433100	34473291	146 (chr26: 34433100-34473291)
676	26	43014415	43078689	147 (chr26: 43014415-43078689)	444 (chr26: 43019765-43045248)
677	26	44946206	45141171			346 (chr26: 44946206-45141171)
678	26	50914858	51049209			347 (chr26: 50914858-51049209)
679	27	1811285	1997508			348 (chr27: 1811285-1997508)
680	27	4541476	4552537		445 (chr27: 4541476-4552537)
681	27	5267449	5272348		446 (chr27: 5267449-5272348)
682	27	6246785	6335838	148 (chr27: 6246785-6335838)
683	27	6543000	7368143	149 (chr27: 6543000-7366579)	447 (chr27: 7141999-7368143); 448 (chr27: 7280220-7288220); 449 (chr27: 7325751-7327671); 450 (chr27: 7367729-7367863)
684	27	7529999	7696551		451 (chr27: 7529999-7696551); 452 (chr27: 7554152-7609602); 453 (chr27: 7595027-7597664)
685	27	9940172	11352552			349 (chr27: 10778789-11067990)	72 (chr27: 9940172-11352552); 76 (chr27: 10909860-10909860)
686	27	11535000	11603667	150 (chr27: 11535000-11603667)
687	27	18412900	18567019		454 (chr27: 18412900-18490562)	350 (chr27: 18465593-18567019)
688	27	20986303	20993054		455 (chr27: 20986303-20993054)
689	27	22390857	22436802	151 (chr27: 22390857-22436741)	456 (chr27: 22429999-22436802)
690	27	32114872	32114872				77 (chr27: 32114872-32114872)
691	27	33114315	33169945			351 (chr27: 33114315-33169945)
692	27	34887529	35012804			352 (chr27: 34887529-35012804)
693	27	37323000	37395000	152 (chr27: 37323000-37395000)
694	27	41403336	41417999		457 (chr27: 41403336-41417999)
695	27	42092252	42104200		458 (chr27: 42092252-42104200)
696	27	42788071	42791071		459 (chr27: 42788071-42791071)
697	27	44982259	45156212			353 (chr27: 44982259-45156212)
698	27	47518239	47610233	153 (chr27: 47518239-47610233)
699	28	5772595	5858552			354 (chr28: 5772595-5858552)
700	28	9309062	10894209				78 (chr28: 9309062-10894209)
701	28	11003198	11008690		460 (chr28: 11003198-11008690)
702	28	12699849	12740102	154 (chr28: 12699849-12740102)
703	28	17847000	17901000	155 (chr28: 17847000-17901000)
704	28	18197001	18200052		461 (chr28: 18197001-18200052)
705	28	19903813	20375994			355 (chr28: 19903813-20375994)
706	28	21747995	21771099		462 (chr28: 21747995-21771099)
707	28	21958247	22035327			356 (chr28: 21958247-22035327)
708	28	25634350	25647133		463 (chr28: 25634350-25647133)
709	28	27782346	27839405			357 (chr28: 27782346-27839405)
710	28	29958966	30093987			358 (chr28: 29958966-30093987)
711	28	33876415	34119728			359 (chr28: 33876415-34119728)
712	28	34412929	34713359			360 (chr28: 34412929-34713359)
713	28	35981583	36210457			361 (chr28: 35981583-36210457)
714	28	36839583	36846300		464 (chr28: 36839583-36846300)
715	28	37189099	37208008		465 (chr28: 37189099-37208008)
716	28	37432774	37463089				79 (chr28: 37432774-37463089)
717	28	37692702	37694452		466 (chr28: 37692702-37694452)
718	28	41436050	41568645			362 (chr28: 41436050-41568645)
719	28	43838398	43840663		467 (chr28: 43838398-43840663)
720	28	44610000	44670000	156 (chr28: 44610000-44670000)
721	28	45023502	45037250		468 (chr28: 45023502-45037250)
722	28	45714499	45725301		469 (chr28: 45714499-45725301)
723	29	15000	165000	157 (chr29: 15000-165000)
724	29	2093098	2127323		470 (chr29: 2093098-2127323)
725	29	2355264	2573057	158 (chr29: 2355264-2573057)
726	29	5543215	5811455	159 (chr29: 5543215-5811455)
727	29	8047871	8062747		471 (chr29: 8047871-8062747)
728	29	13110000	13170000	160 (chr29: 13110000-13170000)
729	29	18218699	18277415			363 (chr29: 18218699-18277415)
730	29	19152512	19175571	161 (chr29: 19152512-19175571)
731	29	23413768	23420436		472 (chr29: 23413768-23420436)			119 (chr29: 23372011-23427909)
732	29	28186925	28329253			364 (chr29: 28186925-28329253)
733	29	28440099	28614326		473 (chr29: 28440099-28614326); 474 (chr29: 28440716-28442368); 475 (chr29: 28451864-28452790)
734	29	30372749	30496886			365 (chr29: 30372749-30496886)
735	29	38349104	38541000	162 (chr29: 38349104-38541000)
736	29	43452499	43483586		476 (chr29: 43452499-43483586)
737	29	43545656	43630741	163 (chr29: 43545656-43630741)
738	29	44033656	44357351			366 (chr29: 44033656-44357351)
739	29	45138347	45320702			367 (chr29: 45138347-45320702)
740	29	51337490	51595528			368 (chr29: 51337490-51595528)
741	X	900899	923367		598 (chrX: 900899-923367)
742	X	8901000	8991000	164 (chrX: 8901000-8991000)
743	X	13942494	13952405		599 (chrX: 13942494-13952405)
744	X	15309552	15345377		600 (chrX: 15309552-15345377)
745	X	15915258	15935100		601 (chrX: 15915258-15935100)
746	X	16912934	16959153		602 (chrX: 16912934-16959153)
747	X	24217610	24774856	165 (chrX: 24217610-24774856)	603 (chrX: 24219150-24748100); 604 (chrX: 24437009-24438671)
748	X	27351000	27477000	166 (chrX: 27351000-27477000)
749	X	30118354	30126430		605 (chrX: 30118354-30126430)
750	X	31910755	32083616	167 (chrX: 31910755-32083616)
751	X	33694648	33822944	168 (chrX: 33694648-33792426)	606 (chrX: 33714721-33822944); 607 (chrX: 33754307-33754764); 608 (chrX: 33792371-33792816); 609 (chrX: 33806048-33806926)
752	X	34361990	34400145	169 (chrX: 34361990-34400145)
753	X	36963000	37251000	170 (chrX: 36963000-37251000)
754	X	42705000	42765000	171 (chrX: 42705000-42765000)
755	X	48263962	48339720	172 (chrX: 48263962-48339720)
756	X	60781101	60838583	173 (chrX: 60781101-60838583)
757	X	61084722	61097559		610 (chrX: 61084722-61097559)
758	X	69097907	69100288		611 (chrX: 69097907-69100288)
759	X	70683151	70770699		612 (chrX: 70683151-70770699)
760	X	70876874	71036203	174 (chrX: 70876874-71036203)
761	X	72976320	73010880	175 (chrX: 72976320-73010880)
762	X	76650000	76770000	176 (chrX: 76650000-76770000)
763	X	80482499	80486490		613 (chrX: 80482499-80486490)
764	X	83690311	84900000	177 (chrX: 83690311-84900000)
