# Supplementary material for: An initial comparative map of copy number variations in the goat (Capra hircus) genome
Source: BMC Genomics. 2010 Nov 17;11:639. doi: 10.1186/1471-2164-11-639 (PMC3011854; doi:10.1186/1471-2164-11-639)
Supplement: Additional file 7 — Semiquantitative fluorescent multiplex-PCR (SQF-PCR) results obtained for different goats. The averaged SQF-PCR ratio normalized against the reference Camosciata delle Alpi goat is reported for the goats of the aCGH panel and for additional goats (additional panel) for the validated CNVs. [file 1471-2164-11-639-S7.XLS]

## Sheet: Foglio1
Goats	Breeds	Panel	Averaged SQF-PCR ratio normalized against the reference Camosciata delle Alpi goat (standard deviation)
			CNVR no. 25	CNVRs nos. 61-62	CNVR no. 90
C1	Camosciata delle Alpi	aCGH	3,88 (0,25)	0,46 (0,05)	1,06 (0,05)
G1	Girgentana	aCGH	1,31 (0,10)	3,63 (0,20)	4,28 (0,19)
G2	Girgentana	aCGH	3,22 (0,21)	3,66 (0,23)	4,38 (0,20)
G3	Girgentana	aCGH	1,59 (0,11)	1,81 (0,09)	3,54 (0,22)
G4	Girgentana	additional panel	2,22 (0,14)	2,64 (0,19)	3,58 (0,16)
G5	Girgentana	additional panel	1,63 (0,11)	1,67 (0,09)	2,05 (0,15)
G6	Girgentana	additional panel	1,15 (0,09)	1,20 (0,07)	3,62 (0,18)
G7	Girgentana	additional panel	0,97 (0,06)	2,83 (0,13)	4,49 (0,22)
G8	Girgentana	additional panel	nt	nt	3,41 (0,21)
G9	Girgentana	additional panel	nt	nt	4,02 (0,25)
G10	Girgentana	additional panel	nt	nt	3,76 (0,16)
G11	Girgentana	additional panel	nt	nt	2,99 (0,17)
G12	Girgentana	additional panel	nt	nt	3,09 (0,22)
G13	Girgentana	additional panel	nt	nt	3,22 (0,22)
G14	Girgentana	additional panel	nt	nt	3,10 (0,26)
G15	Girgentana	additional panel	nt	nt	3,65 (0,18)
MG1	Murciano-Granadina	aCGH	0,89 (0,06)	1,19 (0,10)	0,75 (0,07)
MG2	Murciano-Granadina	aCGH	3,34 (0,19)	0,34 (0,04)	0,92 (0,08)
MG3	Murciano-Granadina	additional panel	3,53 (0,20)	0,48 (0,05)	0,50 (0,04)
MG4	Murciano-Granadina	additional panel	3,14 (0,21)	0,54 (0,05)	0,65 (0,06)
MG5	Murciano-Granadina	additional panel	nt	0,64 (0,08)	1,02 (0,07)
MG6	Murciano-Granadina	additional panel	nt	0,70 (0,04)	1,00 (0,04)
MG7	Murciano-Granadina	additional panel	nt	0,60 (0,05)	1,04 (0,05)
MG8	Murciano-Granadina	additional panel	1,30 (0,08)	0,34 (0,04)	0,56 (0,05)
MG9	Murciano-Granadina	additional panel	2,57 (0,12)	0,19 (0,03)	0,68 (0,06)
MG10	Murciano-Granadina	additional panel	3,43 (0,18)	0,55 (0,06)	0,81 (0,07)
MG11	Murciano-Granadina	additional panel	nt	0,22 (0,03)	0,90 (0,09)
MG12	Murciano-Granadina	additional panel	1,23 (0,10)	0,44 (0,04)	0,59 (0,04)
MG13	Murciano-Granadina	additional panel	2,64 (0,14)	0,60 (0,05)	0,89 (0,07)
MG14	Murciano-Granadina	additional panel	nt	0,65 (0,07)	0,68 (0,05)
MG15	Murciano-Granadina	additional panel	nt	0,21 (0.04)	0,91 (0,05)
MG16	Murciano-Granadina	additional panel	3,40 (0,19)	0,31 (0.03)	0,65 (0,06)
S1	Saanen	aCGH	3,12 (0,15)	0,82 (0.05)	0,82 (0,07)
S2	Saanen	aCGH	1,29 (0,05)	0,51 (0.05)	0,89 (0,07)
S3	Saanen	aCGH	1,25 (0,10)	0,93 (0.06)	0,79 (0,05)
S4	Saanen	additional panel	0,95 (0,07)	0,91 (0.08)	0,72 (0,06)
S5	Saanen	additional panel	1,21 (0,08)	0,57 (0.06)	0,89 (0,07)
S6	Saanen	additional panel	2,67 (0,17)	nt	0,75 (0,05)
S7	Saanen	additional panel	2,56 (0,17)	0,51 (0.04)	0,62 (0,06)
S8	Saanen	additional panel	3,21 (0,26)	0,52 (0.03)	0,77 (0,04)
S9	Saanen	additional panel	0,87 (0,04)	0,26 (0.04)	0,63 (0,05)
S10	Saanen	additional panel	1,89 (0,09)	0,45 (0.04)	0,54 (0,06)
Notes:
nt = not tested
