# Supplementary material for: An initial comparative map of copy number variations in the goat (Capra hircus) genome
Source: BMC Genomics. 2010 Nov 17;11:639. doi: 10.1186/1471-2164-11-639 (PMC3011854; doi:10.1186/1471-2164-11-639)
Supplement: Additional file 8 — Gene Ontology (GO) annotation of genes included in goat CNVRs. Ensembl cattle transcripts located in goat CNVRs have been annotated using GO for Biological process, Cellular component, and Molecular function. [file 1471-2164-11-639-S8.XLS]

## Sheet: Sheet1
CNVR no.	Chromosome	START/END	TRANSCRIPT	START/END	STRAND	complete_gene	Gene Ontology:BIOLOGICAL PROCESS	Gene Ontology: CELLULAR COMPONENT	Gene Ontology: MOLECULAR FUNCTION
1	1	153968357/154206594	ENSBTAT00000001288	154023750/154028415	1	complete_gene	GO:0006810:IEA transport / GO:0006811:IEA ion transport / GO:0006813:IEA potassium ion transport	GO:0005737:IEA cytoplasm / GO:0005886:IEA plasma membrane / GO:0005925:IEA focal adhesion / GO:0016020:IEA membrane / GO:0016021:IEA integral to membrane	GO:0005216:IEA ion channel activity / GO:0005242:IEA inward rectifier potassium channel activity / GO:0005244:IEA voltage-gated ion channel activity / GO:0005267:IEA potassium channel activity / GO:0005515:IEA protein binding / GO:0030955:IEA potassium ion binding
1	1	153968357/154206594	ENSBTAT00000014608	154092271/154227424	-1	non_complete_gene	GO:0006355:IEA regulation of transcription/ DNA-dependent	GO:0005634:IEA nucleus / GO:0030529:IEA ribonucleoprotein complex	GO:0003677:IEA DNA binding / GO:0003700:IEA transcription factor activity / GO:0005515:IEA protein binding / GO:0043565:IEA sequence-specific DNA binding
1	1	153968357/154206594	ENSBTAT00000056114	154092271/154168091	-1	complete_gene	GO:0050789:IEA regulation of biological process / GO:0006355:IEA regulation of transcription/ DNA-dependent	GO:0005634:IEA nucleus	GO:0003700:IEA transcription factor activity / GO:0030528:IEA transcription regulator activity / GO:0043565:IEA sequence-specific DNA binding / GO:0003676:IEA nucleic acid binding
2	2	18807030/18856731	ENSBTAT00000061449	18643200/18883842	1	non_complete_gene	GO:0008152:IEA metabolic process / GO:0006468:IEA protein amino acid phosphorylation / GO:0005975:IEA carbohydrate metabolic process / GO:0001701:IEA in utero embryonic development / GO:0007507:IEA heart development / GO:0001756:IEA somitogenesis / GO:0003007:IEA heart morphogenesis / GO:0007512:IEA adult heart development / GO:0006936:IEA muscle contraction / GO:0055002:IEA striated muscle cell …	GO:0005576:IEA extracellular region / GO:0005622:IEA intracellular / GO:0005727:IEA extrachromosomal circular DNA / GO:0030018:IEA Z disc / GO:0031430:IEA M band	GO:0016301:IEA kinase activity / GO:0004672:IEA protein kinase activity / GO:0005524:IEA ATP binding / GO:0005488:IEA binding / GO:0004674:IEA protein serine/threonine kinase activity / GO:0004713:IEA protein tyrosine kinase activity / GO:0016773:IEA phosphotransferase activity/ alcohol group as acceptor / GO:0016740:IEA transferase activity / GO:0005515:IEA protein binding / GO:0008307:IEA struc…
2	2	18807030/18856731	ENSBTAT00000056988	18844466/18844645	1	complete_gene	- / -	- / -	- / -
2	2	18807030/18856731	ENSBTAT00000051972	18844823/18844975	1	complete_gene	- / -	- / -	- / -
2	2	18807030/18856731	ENSBTAT00000054618	18848855/18855046	1	complete_gene	- / -	- / -	- / -
4	2	21577568/21602367	ENSBTAT00000024045	21565224/21658015	1	non_complete_gene	GO:0007596:IEA blood coagulation / GO:0035115:IEA embryonic forelimb morphogenesis / GO:0042733:IEA embryonic digit morphogenesis	- / -	GO:0005515:IEA protein binding
8	2	64924281/65021907	ENSBTAT00000038374	64973199/65096426	1	non_complete_gene	- / -	GO:0005622:IEA intracellular	GO:0003676:IEA nucleic acid binding / GO:0003677:IEA DNA binding / GO:0005524:IEA ATP binding / GO:0005488:IEA binding / GO:0004386:IEA helicase activity / GO:0008270:IEA zinc ion binding / GO:0004519:IEA endonuclease activity / GO:0016787:IEA hydrolase activity
10	2	120008382/120058529	ENSBTAT00000028418	120033290/120112529	1	non_complete_gene	GO:0006917:IEA induction of apoptosis / GO:0006919:IEA activation of caspase activity / GO:0007155:IEA cell adhesion / GO:0007166:IEA cell surface receptor linked signaling pathway / GO:0016525:IEA negative regulation of angiogenesis / GO:0032836:IEA glomerular basement membrane development	GO:0005576:IEA extracellular region / GO:0005578:IEA proteinaceous extracellular matrix / GO:0005581:IEA collagen / GO:0005587:IEA collagen type IV / GO:0005604:IEA basement membrane	GO:0005201:IEA extracellular matrix structural constituent / GO:0005488:IEA binding / GO:0005515:IEA protein binding
13	3	57261212/57330804	ENSBTAT00000019785	57264865/57290576	1	complete_gene	- / -	- / -	GO:0003924:IEA GTPase activity / GO:0016787:IEA hydrolase activity / GO:0005525:IEA GTP binding / GO:0005488:IEA binding
14	3	57388447/57628331	ENSBTAT00000054358	57445778/57463381	1	complete_gene	- / -	- / -	GO:0003924:IEA GTPase activity / GO:0016787:IEA hydrolase activity / GO:0005525:IEA GTP binding / GO:0005488:IEA binding
14	3	57388447/57628331	ENSBTAT00000053287	57445796/57464354	1	complete_gene	- / -	- / -	GO:0003924:IEA GTPase activity / GO:0016787:IEA hydrolase activity / GO:0005525:IEA GTP binding / GO:0005488:IEA binding
14	3	57388447/57628331	ENSBTAT00000056398	57445835/57463381	1	complete_gene	- / -	- / -	GO:0003924:IEA GTPase activity / GO:0016787:IEA hydrolase activity / GO:0005525:IEA GTP binding / GO:0005488:IEA binding
14	3	57388447/57628331	ENSBTAT00000020043	57497535/57514014	1	complete_gene	- / -	- / -	GO:0003924:IEA GTPase activity / GO:0005525:IEA GTP binding
14	3	57388447/57628331	ENSBTAT00000023500	57552112/57567716	-1	complete_gene	- / -	- / -	GO:0003924:IEA GTPase activity / GO:0005525:IEA GTP binding
14	3	57388447/57628331	ENSBTAT00000055952	57590188/57598278	1	complete_gene	- / -	- / -	GO:0003924:IEA GTPase activity / GO:0005525:IEA GTP binding
14	3	57388447/57628331	ENSBTAT00000056911	57607815/57631172	1	non_complete_gene	- / -	- / -	GO:0003924:IEA GTPase activity / GO:0016787:IEA hydrolase activity / GO:0005525:IEA GTP binding / GO:0005488:IEA binding
15	3	57712729/57831258	ENSBTAT00000050704	57740380/57797202	1	complete_gene	- / -	- / -	GO:0003924:IEA GTPase activity / GO:0016787:IEA hydrolase activity / GO:0005525:IEA GTP binding / GO:0005488:IEA binding
15	3	57712729/57831258	ENSBTAT00000052034	57786681/57838477	1	non_complete_gene	- / -	- / -	GO:0003924:IEA GTPase activity / GO:0016787:IEA hydrolase activity / GO:0005525:IEA GTP binding / GO:0005488:IEA binding
15	3	57712729/57831258	ENSBTAT00000024148	57786681/57797202	1	complete_gene	- / -	- / -	GO:0003924:IEA GTPase activity / GO:0005525:IEA GTP binding
15	3	57712729/57831258	ENSBTAT00000052960	57808427/57811939	-1	complete_gene	- / -	- / -	GO:0003924:IEA GTPase activity / GO:0016787:IEA hydrolase activity / GO:0005525:IEA GTP binding / GO:0005488:IEA binding
16	3	57948155/58315098	ENSBTAT00000054825	58119266/58135491	1	complete_gene	- / -	- / -	GO:0003924:IEA GTPase activity / GO:0016787:IEA hydrolase activity / GO:0005525:IEA GTP binding / GO:0005488:IEA binding
16	3	57948155/58315098	ENSBTAT00000019081	58148068/58165002	1	complete_gene	- / -	- / -	GO:0003924:IEA GTPase activity / GO:0016787:IEA hydrolase activity / GO:0005525:IEA GTP binding / GO:0005488:IEA binding
16	3	57948155/58315098	ENSBTAT00000056121	58226531/58250116	1	complete_gene	- / -	- / -	GO:0003924:IEA GTPase activity / GO:0005525:IEA GTP binding
16	3	57948155/58315098	ENSBTAT00000032697	58297947/58309758	1	complete_gene	- / -	- / -	GO:0003924:IEA GTPase activity / GO:0016787:IEA hydrolase activity / GO:0005525:IEA GTP binding / GO:0005488:IEA binding
20	3	84740970/84778193	ENSBTAT00000043622	84657116/84812524	-1	non_complete_gene	GO:0007165:IEA signal transduction / GO:0007154:IEA cell communication	- / -	GO:0004114:IEA 3'/5'-cyclic-nucleotide phosphodiesterase activity / GO:0016787:IEA hydrolase activity / GO:0003824:IEA catalytic activity
20	3	84740970/84778193	ENSBTAT00000011390	84659031/85109662	-1	non_complete_gene	GO:0007165:IEA signal transduction	- / -	GO:0003824:IEA catalytic activity / GO:0004114:IEA 3'/5'-cyclic-nucleotide phosphodiesterase activity
21	3	104764579/104840360	ENSBTAT00000004068	104698110/104866024	1	non_complete_gene	GO:0007275:IEA multicellular organismal development / GO:0007283:IEA spermatogenesis / GO:0030154:IEA cell differentiation	GO:0005576:IEA extracellular region	- / -
21	3	104764579/104840360	ENSBTAT00000056338	104724374/104866024	1	non_complete_gene	- / -	- / -	- / -
24	4	31492904/31533570	ENSBTAT00000019135	31521620/31588347	1	non_complete_gene	GO:0006357:IEA regulation of transcription from RNA polymerase II promoter / GO:0008016:IEA regulation of heart contraction	GO:0005622:IEA intracellular	GO:0008270:IEA zinc ion binding / GO:0005488:IEA binding
25	4	117225479/117366050	ENSBTAT00000057366	117247217/117252273	-1	complete_gene	- / -	- / -	GO:0005525:IEA GTP binding
25	4	117225479/117366050	ENSBTAT00000001588	117264308/117266168	-1	complete_gene	- / -	GO:0005622:IEA intracellular	GO:0005525:IEA GTP binding / GO:0000166:IEA nucleotide binding / GO:0017111:IEA nucleoside-triphosphatase activity / GO:0016787:IEA hydrolase activity
25	4	117225479/117366050	ENSBTAT00000007364	117308881/117312000	1	complete_gene	- / -	- / -	GO:0000166:IEA nucleotide binding / GO:0005488:IEA binding / GO:0017111:IEA nucleoside-triphosphatase activity / GO:0016787:IEA hydrolase activity / GO:0005525:IEA GTP binding
25	4	117225479/117366050	ENSBTAT00000034773	117335899/117342271	-1	complete_gene	- / -	GO:0005622:IEA intracellular	GO:0005525:IEA GTP binding / GO:0000166:IEA nucleotide binding / GO:0017111:IEA nucleoside-triphosphatase activity / GO:0016787:IEA hydrolase activity
25	4	117225479/117366050	ENSBTAT00000002894	117336108/117342271	-1	complete_gene	- / -	GO:0005622:IEA intracellular	GO:0005525:IEA GTP binding / GO:0005488:IEA binding / GO:0000166:IEA nucleotide binding / GO:0017111:IEA nucleoside-triphosphatase activity / GO:0016787:IEA hydrolase activity
26	5	35603577/35634724	ENSBTAT00000021832	35567394/35623029	1	non_complete_gene	GO:0001501:IEA skeletal system development / GO:0006355:IEA regulation of transcription/ DNA-dependent / GO:0006816:IEA calcium ion transport / GO:0006874:IEA cellular calcium ion homeostasis / GO:0007275:IEA multicellular organismal development / GO:0008285:IEA negative regulation of cell proliferation / GO:0009887:IEA organ morphogenesis / GO:0010553:IEA negative regulation of gene-specific tra…	GO:0005634:IEA nucleus	GO:0003700:IEA transcription factor activity / GO:0003707:IEA steroid hormone receptor activity / GO:0004872:IEA receptor activity / GO:0004879:IEA ligand-dependent nuclear receptor activity / GO:0005515:IEA protein binding / GO:0008434:IEA vitamin D3 receptor activity / GO:0030528:IEA transcription regulator activity / GO:0046965:IEA retinoid X receptor binding / GO:0070644:IEA vitamin D respons…
27	5	61831588/61870954	ENSBTAT00000054840	61844816/61847607	-1	complete_gene	GO:0006412:IEA translation	GO:0005622:IEA intracellular / GO:0005840:IEA ribosome / GO:0030529:IEA ribonucleoprotein complex	GO:0003735:IEA structural constituent of ribosome
27	5	61831588/61870954	ENSBTAT00000038192	61857546/61864683	-1	complete_gene	GO:0045892:IEA negative regulation of transcription/ DNA-dependent	GO:0005622:IEA intracellular	GO:0008270:IEA zinc ion binding / GO:0005488:IEA binding / GO:0042803:IEA protein homodimerization activity / GO:0005515:IEA protein binding / GO:0046982:IEA protein heterodimerization activity / GO:0016564:IEA transcription repressor activity
28	5	72405811/72449214	ENSBTAT00000007896	72230522/72453229	1	non_complete_gene	GO:0007155:IEA cell adhesion / GO:0042742:IEA defense response to bacterium	GO:0005887:IEA integral to plasma membrane	GO:0004872:IEA receptor activity / GO:0005041:IEA low-density lipoprotein receptor activity / GO:0005044:IEA scavenger receptor activity / GO:0005488:IEA binding / GO:0005540:IEA hyaluronic acid binding / GO:0008368:IEA / GO:0005509:IEA calcium ion binding
29	5	74632359/74700808	ENSBTAT00000013805	74619716/74697125	-1	non_complete_gene	GO:0008152:IEA metabolic process / GO:0006468:IEA protein amino acid phosphorylation	- / -	GO:0016301:IEA kinase activity / GO:0004672:IEA protein kinase activity / GO:0005524:IEA ATP binding / GO:0005488:IEA binding / GO:0004713:IEA protein tyrosine kinase activity / GO:0004674:IEA protein serine/threonine kinase activity / GO:0005515:IEA protein binding
30	5	75203431/75278020	ENSBTAT00000029270	75209086/75308989	1	non_complete_gene	- / -	- / -	GO:0005488:IEA binding
31	5	79922562/80009172	ENSBTAT00000056456	79930746/79946131	1	complete_gene	GO:0006869:IEA lipid transport / GO:0042157:IEA lipoprotein metabolic process	GO:0005576:IEA extracellular region	GO:0008289:IEA lipid binding
32	5	81643010/81712719	ENSBTAT00000020023	81642453/81658190	-1	non_complete_gene	GO:0007389:IEA pattern specification process	GO:0016020:IEA membrane / GO:0030173:IEA integral to Golgi membrane	GO:0016740:IEA transferase activity / GO:0016757:IEA transferase activity/ transferring glycosyl groups / GO:0033829:IEA O-fucosylpeptide 3-beta-N-acetylglucosaminyltransferase activity
32	5	81643010/81712719	ENSBTAT00000020024	81662546/81688322	-1	complete_gene	GO:0042981:IEA regulation of apoptosis / GO:0050789:IEA regulation of biological process / GO:0007250:IEA activation of NF-kappaB-inducing kinase activity	GO:0005622:IEA intracellular	GO:0005515:IEA protein binding
34	5	113596593/113658658	ENSBTAT00000036296	113644125/113704622	-1	non_complete_gene	GO:0006355:IEA regulation of transcription/ DNA-dependent / GO:0050789:IEA regulation of biological process / GO:0001701:IEA in utero embryonic development / GO:0045944:IEA positive regulation of transcription from RNA polymerase II promoter / GO:0007566:IEA embryo implantation / GO:0001708:IEA cell fate specification / GO:0001825:IEA blastocyst formation / GO:0001830:IEA trophectodermal cell fat…	GO:0005634:IEA nucleus / GO:0005667:IEA transcription factor complex	GO:0003700:IEA transcription factor activity / GO:0030528:IEA transcription regulator activity / GO:0016563:IEA transcription activator activity
35	5	117995446/118032745	ENSBTAT00000026418	118002370/118026979	1	complete_gene	GO:0000185:IEA activation of MAPKKK activity / GO:0001701:IEA in utero embryonic development / GO:0003007:IEA heart morphogenesis / GO:0007179:IEA transforming growth factor beta receptor signaling pathway / GO:0030324:IEA lung development	- / -	GO:0003824:IEA catalytic activity / GO:0005515:IEA protein binding / GO:0019209:IEA kinase activator activity
36	5	118069869/118248480	ENSBTAT00000016591	118080113/118081717	1	complete_gene	GO:0006487:IEA protein amino acid N-linked glycosylation / GO:0009058:IEA biosynthetic process	GO:0016020:IEA membrane	GO:0003830:IEA beta-1/4-mannosylglycoprotein 4-beta-N-acetylglucosaminyltransferase activity / GO:0016740:IEA transferase activity
36	5	118069869/118248480	ENSBTAT00000023204	118108440/118114896	1	complete_gene	- / -	GO:0005739:IEA mitochondrion	- / -
36	5	118069869/118248480	ENSBTAT00000023213	118118330/118120421	1	complete_gene	GO:0006094:IEA gluconeogenesis / GO:0006355:IEA regulation of transcription/ DNA-dependent / GO:0006950:IEA response to stress / GO:0034976:IEA response to endoplasmic reticulum stress / GO:0045944:IEA positive regulation of transcription from RNA polymerase II promoter / GO:0006350:IEA transcription / GO:0045449:IEA regulation of transcription	GO:0005634:IEA nucleus / GO:0005667:IEA transcription factor complex / GO:0005737:IEA cytoplasm / GO:0005886:IEA plasma membrane / GO:0016020:IEA membrane	GO:0003704:IEA specific RNA polymerase II transcription factor activity / GO:0016563:IEA transcription activator activity / GO:0003677:IEA DNA binding / GO:0003700:IEA transcription factor activity / GO:0043565:IEA sequence-specific DNA binding / GO:0046983:IEA protein dimerization activity
36	5	118069869/118248480	ENSBTAT00000023214	118123029/118126657	-1	complete_gene	- / -	GO:0005634:IEA nucleus / GO:0005654:IEA nucleoplasm / GO:0005730:IEA nucleolus	GO:0005515:IEA protein binding
36	5	118069869/118248480	ENSBTAT00000022007	118214179/118217785	1	complete_gene	- / -	- / -	- / -
40	6	70754348/70806182	ENSBTAT00000014028	70775179/70798072	1	complete_gene	- / -	GO:0005768:IEA endosome / GO:0005739:IEA mitochondrion	- / -
40	6	70754348/70806182	ENSBTAT00000046355	70775771/70798066	1	complete_gene	- / -	GO:0005768:IEA endosome	- / -
43	7	60968500/61061601	ENSBTAT00000015934	60990092/61007234	1	complete_gene	GO:0006355:IEA regulation of transcription/ DNA-dependent / GO:0007275:IEA multicellular organismal development / GO:0007389:IEA pattern specification process / GO:0009952:IEA anterior/posterior pattern formation / GO:0045449:IEA regulation of transcription / GO:0045944:IEA positive regulation of transcription from RNA polymerase II promoter / GO:0060349:IEA bone morphogenesis	GO:0005634:IEA nucleus	GO:0003677:IEA DNA binding / GO:0003700:IEA transcription factor activity / GO:0030528:IEA transcription regulator activity / GO:0043565:IEA sequence-specific DNA binding
43	7	60968500/61061601	ENSBTAT00000035184	61014566/61034842	1	complete_gene	GO:0006810:IEA transport / GO:0006836:IEA neurotransmitter transport	GO:0005887:IEA integral to plasma membrane / GO:0016020:IEA membrane / GO:0016021:IEA integral to membrane	GO:0005328:IEA neurotransmitter:sodium symporter activity / GO:0015293:IEA symporter activity
43	7	60968500/61061601	ENSBTAT00000001204	61014566/61034842	1	complete_gene	GO:0006836:IEA neurotransmitter transport / GO:0006810:IEA transport	GO:0005887:IEA integral to plasma membrane / GO:0016020:IEA membrane	GO:0005328:IEA neurotransmitter:sodium symporter activity / GO:0005215:IEA transporter activity
43	7	60968500/61061601	ENSBTAT00000026762	61044322/61108365	-1	non_complete_gene	GO:0006468:IEA protein amino acid phosphorylation	- / -	GO:0000166:IEA nucleotide binding / GO:0004672:IEA protein kinase activity / GO:0004674:IEA protein serine/threonine kinase activity / GO:0004683:IEA calmodulin-dependent protein kinase activity / GO:0005516:IEA calmodulin binding / GO:0005524:IEA ATP binding / GO:0016301:IEA kinase activity
43	7	60968500/61061601	ENSBTAT00000055803	60961250/60980065	-1	non_complete_gene	GO:0006468:IEA protein amino acid phosphorylation / GO:0007169:IEA transmembrane receptor protein tyrosine kinase signaling pathway	GO:0016021:IEA integral to membrane	GO:0004714:IEA transmembrane receptor protein tyrosine kinase activity / GO:0004872:IEA receptor activity / GO:0005515:IEA protein binding / GO:0005524:IEA ATP binding / GO:0048407:IEA platelet-derived growth factor binding
46	8	64093506/64176990	ENSBTAT00000028791	64002990/64257777	1	non_complete_gene	- / -	- / -	GO:0003676:IEA nucleic acid binding / GO:0008270:IEA zinc ion binding / GO:0046872:IEA metal ion binding
47	8	73176892/73347661	ENSBTAT00000047529	73223146/73439903	-1	non_complete_gene	- / -	- / -	GO:0004872:IEA receptor activity
47	8	73176892/73347661	ENSBTAT00000047517	73264740/73464664	1	non_complete_gene	GO:0007264:IEA small GTPase mediated signal transduction / GO:0006810:IEA transport / GO:0015031:IEA protein transport	GO:0005622:IEA intracellular	GO:0000166:IEA nucleotide binding / GO:0005515:IEA protein binding / GO:0005525:IEA GTP binding
47	8	73189326/73397708	ENSBTAT00000047529	73223146/73439903	-1	non_complete_gene	- / -	- / -	GO:0004872:IEA receptor activity
47	8	73189326/73397708	ENSBTAT00000047530	73377975/73439894	-1	non_complete_gene	- / -	- / -	GO:0004872:IEA receptor activity
47	8	73189326/73397708	ENSBTAT00000047517	73264740/73464664	1	non_complete_gene	GO:0007264:IEA small GTPase mediated signal transduction / GO:0006810:IEA transport / GO:0015031:IEA protein transport	GO:0005622:IEA intracellular	GO:0000166:IEA nucleotide binding / GO:0005515:IEA protein binding / GO:0005525:IEA GTP binding
48	8	73530256/73971929	ENSBTAT00000017987	73671656/73685037	1	complete_gene	GO:0015031:IEA protein transport / GO:0045324:IEA late endosome to vacuole transport	GO:0000815:IEA ESCRT III complex	GO:0008565:IEA protein transporter activity
48	8	73530256/73971929	ENSBTAT00000036539	73702510/73710935	1	complete_gene	- / -	- / -	GO:0003676:IEA nucleic acid binding
48	8	73530256/73971929	ENSBTAT00000036540	73702516/73710935	1	complete_gene	- / -	- / -	GO:0003676:IEA nucleic acid binding
48	8	73530256/73971929	ENSBTAT00000031388	73811558/73839791	-1	complete_gene	- / -	- / -	- / -
48	8	73530256/73971929	ENSBTAT00000045246	73878925/73886858	-1	complete_gene	- / -	- / -	- / -
48	8	73530256/73971929	ENSBTAT00000050448	73921260/73931191	1	complete_gene	GO:0007264:IEA small GTPase mediated signal transduction / GO:0007154:IEA cell communication / GO:0006810:IEA transport / GO:0015031:IEA protein transport	GO:0005622:IEA intracellular	GO:0005515:IEA protein binding / GO:0005525:IEA GTP binding / GO:0005488:IEA binding
48	8	73530256/73971929	ENSBTAT00000008159	73961241/74072990	-1	non_complete_gene	GO:0055114:IEA oxidation reduction	GO:0016020:IEA membrane	GO:0005044:IEA scavenger receptor activity / GO:0005507:IEA copper ion binding / GO:0016641:IEA oxidoreductase activity/ acting on the CH-NH2 group of donors/ oxygen as acceptor
49	8	89024712/89049599	ENSBTAT00000030958	88572462/89070515	1	non_complete_gene	- / -	GO:0005737:IEA cytoplasm / GO:0005886:IEA plasma membrane / GO:0016020:IEA membrane	GO:0003723:IEA RNA binding
51	8	99926374/99969779	ENSBTAT00000009435	99893869/100008737	1	non_complete_gene	- / -	- / -	- / -
52	9	7149657/7253398	ENSBTAT00000039983	7178331/7180541	1	complete_gene	- / -	- / -	- / -
54	9	44743448/44999789	ENSBTAT00000029142	44480587/44744062	1	non_complete_gene	GO:0006744:IEA ubiquinone biosynthetic process / GO:0008299:IEA isoprenoid biosynthetic process / GO:0050878:IEA regulation of body fluid levels / GO:0051290:IEA protein heterotetramerization	GO:0005739:IEA mitochondrion	GO:0000010:IEA trans-hexaprenyltranstransferase activity / GO:0016740:IEA transferase activity / GO:0046982:IEA protein heterodimerization activity / GO:0050347:IEA trans-octaprenyltranstransferase activity
54	9	44743448/44999789	ENSBTAT00000016639	44789729/44803818	1	complete_gene	- / -	- / -	- / -
54	9	44743448/44999789	ENSBTAT00000028523	44815647/44826242	-1	complete_gene	- / -	- / -	- / -
54	9	44743448/44999789	ENSBTAT00000047240	44912205/44912438	-1	complete_gene	GO:0001666:ISS response to hypoxia / GO:0001775:ISS cell activation / GO:0001959:ISS regulation of cytokine-mediated signaling pathway / GO:0002237:ISS response to molecule of bacterial origin / GO:0007204:ISS elevation of cytosolic calcium ion concentration / GO:0016477:ISS cell migration / GO:0031295:ISS T cell costimulation / GO:0032600:ISS chemokine receptor transport out of membrane raft / G…	GO:0016020:ISS membrane / GO:0045121:ISS membrane raft	GO:0005515:ISS protein binding / GO:0019901:ISS protein kinase binding / GO:0030296:ISS protein tyrosine kinase activator activity
54	9	44743448/44999789	ENSBTAT00000044848	44915285/44919858	-1	complete_gene	GO:0001666:ISS response to hypoxia / GO:0001775:ISS cell activation / GO:0001959:ISS regulation of cytokine-mediated signaling pathway / GO:0002237:ISS response to molecule of bacterial origin / GO:0007204:ISS elevation of cytosolic calcium ion concentration / GO:0016477:ISS cell migration / GO:0031295:ISS T cell costimulation / GO:0032600:ISS chemokine receptor transport out of membrane raft / G…	GO:0016020:ISS membrane / GO:0045121:ISS membrane raft	GO:0005515:ISS protein binding / GO:0019901:ISS protein kinase binding / GO:0030296:ISS protein tyrosine kinase activator activity
54	9	44743448/44999789	ENSBTAT00000047238	44971064/44971612	1	complete_gene	- / -	- / -	- / -
58	10	3509134/3591399	ENSBTAT00000049558	3412605/3615568	-1	non_complete_gene	- / -	- / -	GO:0003824:IEA catalytic activity
58	10	3509134/3591399	ENSBTAT00000002466	3562641/3615573	-1	non_complete_gene	- / -	- / -	GO:0003824:IEA catalytic activity / GO:0004659:IEA prenyltransferase activity / GO:0004662:IEA CAAX-protein geranylgeranyltransferase activity / GO:0008270:IEA zinc ion binding / GO:0016740:IEA transferase activity / GO:0046872:IEA metal ion binding
58	10	3509134/3591399	ENSBTAT00000052180	3562641/3615573	-1	non_complete_gene	- / -	- / -	GO:0003824:IEA catalytic activity
58	10	3509134/3591399	ENSBTAT00000018634	3487859/3529285	-1	non_complete_gene	GO:0007340:IEA acrosome reaction	GO:0005622:IEA intracellular / GO:0001669:IEA acrosomal vesicle	GO:0008270:IEA zinc ion binding / GO:0005488:IEA binding / GO:0005515:IEA protein binding
59	10	14322309/14353306	ENSBTAT00000000265	14253229/14479904	1	non_complete_gene	GO:0006468:IEA protein amino acid phosphorylation / GO:0008152:IEA metabolic process / GO:0007507:IEA heart development / GO:0000165:IEA MAPKKK cascade	GO:0005819:IEA spindle	GO:0016301:IEA kinase activity / GO:0004672:IEA protein kinase activity / GO:0005524:IEA ATP binding / GO:0005488:IEA binding / GO:0004674:IEA protein serine/threonine kinase activity / GO:0005515:IEA protein binding
60	10	22994274/23040600	ENSBTAT00000054754	22589960/23138479	-1	non_complete_gene	- / -	- / -	- / -
60	10	22994274/23040600	ENSBTAT00000050577	23029888/23030451	-1	complete_gene	- / -	- / -	- / -
61	10	23334056/23640961	ENSBTAT00000054704	23338787/23340284	1	complete_gene	- / -	- / -	- / -
61	10	23334056/23640961	ENSBTAT00000050719	23339770/23340287	1	complete_gene	- / -	- / -	- / -
61	10	23334056/23640961	ENSBTAT00000050012	23393269/23393848	-1	complete_gene	- / -	- / -	- / -
61	10	23334056/23640961	ENSBTAT00000053791	23410199/23410749	-1	complete_gene	- / -	- / -	- / -
61	10	23334056/23640961	ENSBTAT00000002921	23501758/23502470	-1	complete_gene	- / -	- / -	- / -
61	10	23334056/23640961	ENSBTAT00000006098	23518475/23519028	-1	complete_gene	- / -	- / -	- / -
61	10	23334056/23640961	ENSBTAT00000038957	23564325/23564855	-1	complete_gene	- / -	- / -	- / -
62	10	23739149/24536154	ENSBTAT00000030008	23744485/23746159	-1	complete_gene	- / -	- / -	- / -
62	10	23739149/24536154	ENSBTAT00000047666	23792373/23792917	-1	complete_gene	- / -	- / -	- / -
62	10	23739149/24536154	ENSBTAT00000055626	23854195/23854694	-1	complete_gene	- / -	- / -	- / -
62	10	23739149/24536154	ENSBTAT00000049599	23892323/23892890	-1	complete_gene	- / -	- / -	- / -
62	10	23739149/24536154	ENSBTAT00000053761	23918907/23919459	-1	complete_gene	- / -	- / -	- / -
62	10	23739149/24536154	ENSBTAT00000007729	23975101/23975605	1	complete_gene	- / -	- / -	- / -
62	10	23739149/24536154	ENSBTAT00000053268	23981041/23981604	1	complete_gene	- / -	- / -	- / -
62	10	23739149/24536154	ENSBTAT00000052239	24025778/24026333	1	complete_gene	- / -	- / -	- / -
62	10	23739149/24536154	ENSBTAT00000049348	24044151/24044706	1	complete_gene	- / -	- / -	- / -
62	10	23739149/24536154	ENSBTAT00000049556	24084568/24085660	1	complete_gene	- / -	- / -	- / -
62	10	23739149/24536154	ENSBTAT00000053448	24112972/24113746	1	complete_gene	- / -	- / -	- / -
62	10	23739149/24536154	ENSBTAT00000055801	24136419/24137949	1	complete_gene	- / -	- / -	- / -
62	10	23739149/24536154	ENSBTAT00000056153	24137401/24137949	1	complete_gene	- / -	- / -	- / -
62	10	23739149/24536154	ENSBTAT00000032510	24147174/24148192	1	complete_gene	- / -	- / -	- / -
62	10	23739149/24536154	ENSBTAT00000053868	24164494/24173144	1	complete_gene	- / -	- / -	- / -
62	10	23739149/24536154	ENSBTAT00000057174	24164494/24165194	1	complete_gene	- / -	- / -	- / -
62	10	23739149/24536154	ENSBTAT00000056916	24170651/24173144	1	complete_gene	- / -	- / -	- / -
62	10	23739149/24536154	ENSBTAT00000050271	24182239/24182846	1	complete_gene	- / -	- / -	- / -
62	10	23739149/24536154	ENSBTAT00000049516	24227712/24228263	1	complete_gene	- / -	- / -	- / -
62	10	23739149/24536154	ENSBTAT00000057215	24312726/24313235	-1	complete_gene	- / -	- / -	- / -
62	10	23739149/24536154	ENSBTAT00000056814	24323260/24324318	-1	complete_gene	- / -	- / -	- / -
62	10	23739149/24536154	ENSBTAT00000055235	24373134/24373689	1	complete_gene	- / -	- / -	- / -
62	10	23739149/24536154	ENSBTAT00000056708	24392685/24393242	1	complete_gene	- / -	- / -	- / -
62	10	23739149/24536154	ENSBTAT00000046912	24413962/24414513	1	complete_gene	- / -	- / -	- / -
62	10	23739149/24536154	ENSBTAT00000056625	24428490/24429402	-1	complete_gene	- / -	- / -	- / -
62	10	23739149/24536154	ENSBTAT00000052942	24445301/24445822	-1	complete_gene	- / -	- / -	- / -
63	10	24593376/24713825	ENSBTAT00000046904	24616234/24617530	-1	complete_gene	- / -	- / -	- / -
63	10	24593376/24713825	ENSBTAT00000007802	24635983/24637293	-1	complete_gene	- / -	- / -	- / -
63	10	24593376/24713825	ENSBTAT00000046900	24660488/24660993	-1	complete_gene	- / -	- / -	- / -
63	10	24593376/24713825	ENSBTAT00000056018	24669458/24670015	-1	complete_gene	- / -	- / -	- / -
63	10	24593376/24713825	ENSBTAT00000052245	24673896/24674367	-1	complete_gene	- / -	- / -	- / -
63	10	24593376/24713825	ENSBTAT00000056045	24673896/24674317	-1	complete_gene	- / -	- / -	- / -
63	10	24593376/24713825	ENSBTAT00000002757	24684019/24684553	-1	complete_gene	- / -	- / -	- / -
63	10	24593376/24713825	ENSBTAT00000057603	24700316/24700924	-1	complete_gene	- / -	- / -	- / -
63	10	24593376/24713825	ENSBTAT00000056853	24701005/24702983	-1	complete_gene	- / -	- / -	- / -
63	10	24593376/24713825	ENSBTAT00000053997	24702366/24702977	-1	complete_gene	- / -	- / -	- / -
63	10	24593376/24713825	ENSBTAT00000055998	24702514/24703045	-1	complete_gene	- / -	- / -	- / -
65	12	22130801/22171309	ENSBTAT00000022131	22161200/22215756	-1	non_complete_gene	GO:0006810:IEA transport / GO:0015031:IEA protein transport	GO:0005794:IEA Golgi apparatus / GO:0016020:IEA membrane / GO:0017119:IEA Golgi transport complex / GO:0019898:IEA extrinsic to membrane	- / -
66	12	69819004/69851121	ENSBTAT00000033690	69746729/69863933	-1	non_complete_gene	GO:0006810:IEA transport / GO:0055085:IEA transmembrane transport	GO:0016020:IEA membrane / GO:0016021:IEA integral to membrane	GO:0005524:IEA ATP binding / GO:0005488:IEA binding / GO:0042626:IEA ATPase activity/ coupled to transmembrane movement of substances / GO:0005215:IEA transporter activity / GO:0016887:IEA ATPase activity / GO:0016787:IEA hydrolase activity / GO:0000166:IEA nucleotide binding / GO:0017111:IEA nucleoside-triphosphatase activity
66	12	69819004/69851121	ENSBTAT00000048181	69746729/69863933	-1	non_complete_gene	GO:0006810:IEA transport / GO:0055085:IEA transmembrane transport	GO:0016020:IEA membrane / GO:0016021:IEA integral to membrane	GO:0005524:IEA ATP binding / GO:0005488:IEA binding / GO:0042626:IEA ATPase activity/ coupled to transmembrane movement of substances / GO:0005215:IEA transporter activity / GO:0016887:IEA ATPase activity / GO:0016787:IEA hydrolase activity / GO:0000166:IEA nucleotide binding / GO:0017111:IEA nucleoside-triphosphatase activity
66	12	69819004/69851121	ENSBTAT00000046255	69746729/69863933	-1	non_complete_gene	GO:0006810:IEA transport / GO:0055085:IEA transmembrane transport	GO:0016020:IEA membrane / GO:0016021:IEA integral to membrane	GO:0005524:IEA ATP binding / GO:0005488:IEA binding / GO:0042626:IEA ATPase activity/ coupled to transmembrane movement of substances / GO:0005215:IEA transporter activity / GO:0016887:IEA ATPase activity / GO:0016787:IEA hydrolase activity / GO:0000166:IEA nucleotide binding / GO:0017111:IEA nucleoside-triphosphatase activity
67	12	70014684/70173918	ENSBTAT00000050044	69997936/70192750	-1	non_complete_gene	GO:0006810:IEA transport / GO:0055085:IEA transmembrane transport	GO:0016020:IEA membrane / GO:0016021:IEA integral to membrane	GO:0005524:IEA ATP binding / GO:0005488:IEA binding / GO:0042626:IEA ATPase activity/ coupled to transmembrane movement of substances / GO:0005215:IEA transporter activity / GO:0016887:IEA ATPase activity / GO:0016787:IEA hydrolase activity / GO:0000166:IEA nucleotide binding / GO:0017111:IEA nucleoside-triphosphatase activity
68	12	70543324/70574621	ENSBTAT00000056559	70531528/70619722	1	non_complete_gene	- / -	GO:0005886:IEA plasma membrane / GO:0005923:IEA tight junction / GO:0016020:IEA membrane / GO:0016021:IEA integral to membrane / GO:0030054:IEA cell junction	GO:0005198:IEA structural molecule activity
71	13	25519304/25550840	ENSBTAT00000032890	25501405/25801774	1	non_complete_gene	GO:0007186:IEA G-protein coupled receptor protein signaling pathway / GO:0007154:IEA cell communication	GO:0016020:IEA membrane / GO:0016021:IEA integral to membrane	GO:0005509:IEA calcium ion binding / GO:0005488:IEA binding / GO:0004872:IEA receptor activity / GO:0004930:IEA G-protein coupled receptor activity
73	13	55497175/55554595	ENSBTAT00000004108	55551829/55564297	1	non_complete_gene	- / -	- / -	- / -
73	13	55497175/55554595	ENSBTAT00000060959	54723098/55859647	1	non_complete_gene	GO:0006355:IEA regulation of transcription/ DNA-dependent / GO:0050789:IEA regulation of biological process / GO:0006139:IEA nucleobase/ nucleoside/ nucleotide and nucleic acid metabolic process / GO:0006352:IEA transcription initiation	GO:0005634:IEA nucleus / GO:0005669:IEA transcription factor TFIcomplex / GO:0005575:IEA cellular_component	GO:0003700:IEA transcription factor activity / GO:0030528:IEA transcription regulator activity / GO:0016986:IEA transcription initiation factor activity / GO:0003676:IEA nucleic acid binding / GO:0003677:IEA DNA binding
73	13	55497175/55554595	ENSBTAT00000027184	55513286/55523248	1	complete_gene	GO:0006350:IEA transcription / GO:0006355:IEA regulation of transcription/ DNA-dependent / GO:0045449:IEA regulation of transcription / GO:0045941:IEA positive regulation of transcription	GO:0005634:IEA nucleus	GO:0003677:IEA DNA binding / GO:0003700:IEA transcription factor activity / GO:0008270:IEA zinc ion binding / GO:0016563:IEA transcription activator activity / GO:0030528:IEA transcription regulator activity / GO:0043565:IEA sequence-specific DNA binding / GO:0046872:IEA metal ion binding
74	13	71764181/71801360	ENSBTAT00000061331	71694392/72288387	-1	non_complete_gene	- / -	GO:0016020:IEA membrane	- / -
76	13	64082600/64157186	GeneID:508158/ AHCY	64101107/64116825	-1	complete_gene
78	14	74315368/74554497	ENSBTAT00000061360	74288412/74343221	-1	non_complete_gene	- / -	- / -	- / -
79	14	76055046/76105779	ENSBTAT00000045723	76046197/76056557	1	non_complete_gene	GO:0006730:IEA one-carbon metabolic process	GO:0005737:IEA cytoplasm	GO:0004089:IEA carbonate dehydratase activity / GO:0008270:IEA zinc ion binding / GO:0016829:IEA lyase activity / GO:0046872:IEA metal ion binding
79	14	76055046/76105779	ENSBTAT00000021787	76058440/76066039	1	complete_gene	GO:0006730:IEA one-carbon metabolic process / GO:0008152:IEA metabolic process	- / -	GO:0004089:IEA carbonate dehydratase activity / GO:0016829:IEA lyase activity / GO:0008270:IEA zinc ion binding / GO:0005488:IEA binding
79	14	76055046/76105779	ENSBTAT00000031225	76104895/76115880	1	non_complete_gene	GO:0006730:IEA one-carbon metabolic process / GO:0008152:IEA metabolic process	- / -	GO:0004089:IEA carbonate dehydratase activity / GO:0016829:IEA lyase activity / GO:0008270:IEA zinc ion binding / GO:0005488:IEA binding
81	15	27899938/27968219	ENSBTAT00000023738	27932325/27944818	1	complete_gene	GO:0007165:IEA signal transduction / GO:0007186:IEA G-protein coupled receptor protein signaling pathway / GO:0048535:IEA lymph node development	GO:0016021:IEA integral to membrane / GO:0005886:IEA plasma membrane / GO:0016020:IEA membrane	GO:0004871:IEA signal transducer activity / GO:0004872:IEA receptor activity / GO:0004930:IEA G-protein coupled receptor activity / GO:0016494:IEA C-X-C chemokine receptor activity / GO:0016493:IEA C-C chemokine receptor activity
81	15	27899938/27968219	ENSBTAT00000006774	27946979/27957515	-1	complete_gene	GO:0006412:IEA translation / GO:0043170:IEA macromolecule metabolic process / GO:0010552:IEA positive regulation of gene-specific transcription from RNA polymerase II promoter / GO:0010718:IEA positive regulation of epithelial to mesenchymal transition / GO:0030512:IEA negative regulation of transforming growth factor beta receptor signaling pathway / GO:0022604:IEA regulation of cell morphogenes…	GO:0005622:IEA intracellular / GO:0005840:IEA ribosome / GO:0005737:IEA cytoplasm	GO:0003735:IEA structural constituent of ribosome / GO:0005198:IEA structural molecule activity
82	15	45152110/45193071	ENSBTAT00000037575	45158911/45160003	1	complete_gene	GO:0007186:IEA G-protein coupled receptor protein signaling pathway / GO:0007154:IEA cell communication	GO:0016020:IEA membrane / GO:0016021:IEA integral to membrane	- / -
82	15	45152110/45193071	ENSBTAT00000056010	45158911/45159981	1	complete_gene	GO:0007186:IEA G-protein coupled receptor protein signaling pathway / GO:0007154:IEA cell communication	GO:0016020:IEA membrane / GO:0016021:IEA integral to membrane	- / -
83	15	50726505/50751303	ENSBTAT00000017425	50441660/50753322	-1	non_complete_gene	GO:0005513:IEA detection of calcium ion / GO:0006812:IEA cation transport / GO:0032237:IEA activation of store-operated calcium channel activity / GO:0051924:IEA regulation of calcium ion transport / GO:0006810:IEA transport / GO:0006811:IEA ion transport / GO:0006816:IEA calcium ion transport	GO:0005887:IEA integral to plasma membrane / GO:0030176:IEA integral to endoplasmic reticulum membrane / GO:0005783:IEA endoplasmic reticulum / GO:0005886:IEA plasma membrane / GO:0016020:IEA membrane / GO:0016021:IEA integral to membrane	GO:0005509:IEA calcium ion binding / GO:0005515:IEA protein binding
84	15	54311184/54361583	ENSBTAT00000039717	54305074/54315306	1	non_complete_gene	GO:0030199:IEA collagen fibril organization / GO:0032964:IEA collagen biosynthetic process / GO:0051604:IEA protein maturation / GO:0006810:IEA transport	GO:0005737:IEA cytoplasm / GO:0005783:IEA endoplasmic reticulum / GO:0005788:IEA endoplasmic reticulum lumen / GO:0005793:IEA ER-Golgi intermediate compartment / GO:0005576:IEA extracellular region	GO:0004867:IEA serine-type endopeptidase inhibitor activity / GO:0005515:IEA protein binding / GO:0051082:IEA unfolded protein binding / GO:0005215:IEA transporter activity
84	15	54311184/54361583	ENSBTAT00000001366	54330568/54493185	-1	non_complete_gene	- / -	- / -	GO:0008017:IEA microtubule binding
87	16	33150610/33181900	ENSBTAT00000057157	32741976/33245448	1	non_complete_gene	GO:0007186:IEA G-protein coupled receptor protein signaling pathway / GO:0007242:IEA intracellular signaling cascade / GO:0009968:IEA negative regulation of signal transduction	GO:0005634:IEA nucleus / GO:0005834:IEA heterotrimeric G-protein complex / GO:0005886:IEA plasma membrane	GO:0004871:IEA signal transducer activity / GO:0005515:IEA protein binding
87	16	33150610/33181900	ENSBTAT00000007123	33016558/33246098	1	non_complete_gene	GO:0007242:IEA intracellular signaling cascade / GO:0007154:IEA cell communication / GO:0007186:IEA G-protein coupled receptor protein signaling pathway	GO:0005834:IEA heterotrimeric G-protein complex / GO:0005575:IEA cellular_component	GO:0004871:IEA signal transducer activity
88	16	77828269/77903749	ENSBTAT00000018029	77840450/77844316	-1	complete_gene	GO:0007264:IEA small GTPase mediated signal transduction	- / -	GO:0005085:IEA guanyl-nucleotide exchange factor activity / GO:0008270:IEA zinc ion binding
88	16	77828269/77903749	ENSBTAT00000040284	77847108/77869097	-1	complete_gene	- / -	- / -	GO:0005515:IEA protein binding
88	16	77828269/77903749	ENSBTAT00000012826	77856069/77869044	-1	complete_gene	- / -	- / -	GO:0005515:IEA protein binding
88	16	77828269/77903749	ENSBTAT00000040283	77874126/77887635	-1	complete_gene	GO:0009755:IEA hormone-mediated signaling pathway / GO:0019395:IEA fatty acid oxidation	GO:0016021:IEA integral to membrane	GO:0004872:IEA receptor activity / GO:0005515:IEA protein binding / GO:0042562:IEA hormone binding / GO:0042802:IEA identical protein binding / GO:0046982:IEA protein heterodimerization activity
88	16	77828269/77903749	ENSBTAT00000026548	77892497/77897602	-1	complete_gene	GO:0006694:IEA steroid biosynthetic process / GO:0008610:IEA lipid biosynthetic process / GO:0016126:IEA sterol biosynthetic process / GO:0055114:IEA oxidation reduction	GO:0016020:IEA membrane / GO:0016021:IEA integral to membrane / GO:0005739:IEA mitochondrion	GO:0004128:IEA cytochrome-b5 reductase activity / GO:0016491:IEA oxidoreductase activity
90	17	10532314/11608092	ENSBTAT00000003291	10745308/10838834	1	complete_gene	GO:0050789:IEA regulation of biological process / GO:0006355:IEA regulation of transcription/ DNA-dependent	GO:0005634:IEA nucleus	GO:0003700:IEA transcription factor activity / GO:0030528:IEA transcription regulator activity / GO:0004872:IEA receptor activity / GO:0003707:IEA steroid hormone receptor activity
90	17	10532314/11608092	ENSBTAT00000003283	10862643/11273839	-1	complete_gene	GO:0007010:IEA cytoskeleton organization / GO:0007165:IEA signal transduction	GO:0005622:IEA intracellular / GO:0005737:IEA cytoplasm / GO:0005886:IEA plasma membrane / GO:0016020:IEA membrane / GO:0048471:IEA perinuclear region of cytoplasm	GO:0005096:IEA GTPase activator activity / GO:0005100:IEA Rho GTPase activator activity / GO:0005515:IEA protein binding
90	17	10532314/11608092	ENSBTAT00000013701	11322239/11354877	1	complete_gene	- / -	- / -	GO:0005488:IEA binding
90	17	10532314/11608092	ENSBTAT00000013696	11355481/11395782	-1	complete_gene	- / -	GO:0016021:IEA integral to membrane / GO:0016020:IEA membrane	- / -
90	17	10532314/11608092	ENSBTAT00000018173	11475504/11548412	-1	complete_gene	GO:0007165:IEA signal transduction / GO:0007186:IEA G-protein coupled receptor protein signaling pathway	GO:0005886:IEA plasma membrane / GO:0016020:IEA membrane / GO:0016021:IEA integral to membrane	GO:0004871:IEA signal transducer activity / GO:0004872:IEA receptor activity / GO:0004930:IEA G-protein coupled receptor activity / GO:0004962:IEA endothelin receptor activity
90	17	10532314/11608092	ENSBTAT00000052702	11475533/11548425	-1	complete_gene	GO:0007186:IEA G-protein coupled receptor protein signaling pathway / GO:0007154:IEA cell communication / GO:0014824:IEA artery smooth muscle contraction / GO:0042310:IEA vasoconstriction / GO:0001701:IEA in utero embryonic development / GO:0007507:IEA heart development / GO:0001666:IEA response to hypoxia / GO:0014032:IEA neural crest cell development / GO:0015758:IEA glucose transport / GO:0001…	GO:0016020:IEA membrane / GO:0016021:IEA integral to membrane	GO:0005515:IEA protein binding
92	17	65294601/65338105	ENSBTAT00000008756	65299706/65360887	1	non_complete_gene	- / -	- / -	GO:0005515:IEA protein binding
93	18	12857874/12944720	ENSBTAT00000005080	12880152/12887202	-1	complete_gene	GO:0006810:IEA transport / GO:0006954:IEA inflammatory response / GO:0017004:IEA cytochrome complex assembly / GO:0022900:IEA electron transport chain / GO:0042554:IEA superoxide anion generation / GO:0045087:IEA innate immune response / GO:0045730:IEA respiratory burst / GO:0055114:IEA oxidation reduction	GO:0005737:IEA cytoplasm / GO:0005739:IEA mitochondrion / GO:0016020:IEA membrane / GO:0043020:IEA NADPH oxidase complex	GO:0005506:IEA iron ion binding / GO:0005515:IEA protein binding / GO:0016175:IEA superoxide-generating NADPH oxidase activity / GO:0016491:IEA oxidoreductase activity / GO:0017124:IEA SH3 domain binding / GO:0020037:IEA heme binding / GO:0046872:IEA metal ion binding / GO:0046982:IEA protein heterodimerization activity / GO:0009055:IEA electron carrier activity
93	18	12857874/12944720	ENSBTAT00000015994	12887957/12894619	-1	complete_gene	GO:0006694:IEA steroid biosynthetic process / GO:0006695:IEA cholesterol biosynthetic process / GO:0008284:IEA positive regulation of cell proliferation / GO:0008299:IEA isoprenoid biosynthetic process / GO:0008610:IEA lipid biosynthetic process / GO:0016126:IEA sterol biosynthetic process / GO:0016310:IEA phosphorylation	GO:0005829:ISS cytosol	GO:0000166:IEA nucleotide binding / GO:0004163:IEA diphosphomevalonate decarboxylase activity / GO:0005524:IEA ATP binding / GO:0016301:IEA kinase activity / GO:0016829:IEA lyase activity / GO:0030544:IEA Hsp70 protein binding / GO:0042803:IEA protein homodimerization activity
93	18	12857874/12944720	ENSBTAT00000023305	12908123/12913750	-1	complete_gene	GO:0006355:IEA regulation of transcription/ DNA-dependent	GO:0005622:IEA intracellular / GO:0005667:IEA transcription factor complex	GO:0008270:IEA zinc ion binding / GO:0005488:IEA binding / GO:0003676:IEA nucleic acid binding / GO:0003700:IEA transcription factor activity
93	18	12857874/12944720	ENSBTAT00000027892	12918431/12926761	-1	complete_gene	- / -	GO:0005622:IEA intracellular	GO:0005515:IEA protein binding / GO:0008270:IEA zinc ion binding / GO:0046872:IEA metal ion binding
93	18	12857874/12944720	ENSBTAT00000032535	12926513/12933856	1	complete_gene	GO:0002098:ISS tRNA wobble uridine modification / GO:0008033:IEA tRNA processing / GO:0034227:ISS tRNA thio-modification	GO:0005737:IEA cytoplasm / GO:0005829:ISS cytosol	GO:0000049:ISS tRNA binding
93	18	12857874/12944720	ENSBTAT00000027897	12933890/12949321	-1	non_complete_gene	- / -	- / -	- / -
93	18	12857874/12944720	ENSBTAT00000026006	12828034/12871155	1	non_complete_gene	- / -	- / -	- / -
93	18	12857874/12944720	ENSBTAT00000061317	12834311/12870549	1	non_complete_gene	- / -	- / -	GO:0003676:IEA nucleic acid binding / GO:0008270:IEA zinc ion binding / GO:0005488:IEA binding
94	18	13012919/13064014	ENSBTAT00000006001	13010468/13026256	-1	non_complete_gene	GO:0008152:IEA metabolic process	- / -	GO:0008484:IEA sulfuric ester hydrolase activity / GO:0016787:IEA hydrolase activity / GO:0003824:IEA catalytic activity
94	18	13012919/13064014	ENSBTAT00000025533	13028929/13032864	1	complete_gene	GO:0006810:IEA transport / GO:0006888:IEA ER to Golgi vesicle-mediated transport / GO:0016192:IEA vesicle-mediated transport	GO:0005622:IEA intracellular / GO:0005737:IEA cytoplasm / GO:0005783:IEA endoplasmic reticulum / GO:0005794:IEA Golgi apparatus / GO:0048471:IEA perinuclear region of cytoplasm	- / -
94	18	13012919/13064014	ENSBTAT00000032540	13035582/13038238	-1	complete_gene	- / -	- / -	GO:0003676:IEA nucleic acid binding
94	18	13012919/13064014	ENSBTAT00000014515	13054161/13072931	-1	non_complete_gene	GO:0050789:IEA regulation of biological process / GO:0006355:IEA regulation of transcription/ DNA-dependent / GO:0030851:IEA granulocyte differentiation	GO:0005634:IEA nucleus / GO:0005622:IEA intracellular	GO:0008270:IEA zinc ion binding / GO:0005488:IEA binding / GO:0003700:IEA transcription factor activity / GO:0030528:IEA transcription regulator activity / GO:0005515:IEA protein binding
95	18	61163776/61688113	ENSBTAT00000002953	61162651/61167084	1	non_complete_gene	GO:0006865:IEA amino acid transport / GO:0006810:IEA transport / GO:0055085:IEA transmembrane transport	GO:0016020:IEA membrane	GO:0015171:IEA amino acid transmembrane transporter activity / GO:0005215:IEA transporter activity
95	18	61163776/61688113	ENSBTAT00000023821	61227344/61251183	1	complete_gene	GO:0006810:IEA transport / GO:0006865:IEA amino acid transport / GO:0055085:IEA transmembrane transport	GO:0016020:IEA membrane / GO:0016021:IEA integral to membrane	GO:0015171:IEA amino acid transmembrane transporter activity
95	18	61163776/61688113	ENSBTAT00000023823	61407247/61414873	1	complete_gene	GO:0006865:IEA amino acid transport / GO:0006810:IEA transport / GO:0055085:IEA transmembrane transport	GO:0016020:IEA membrane	GO:0015171:IEA amino acid transmembrane transporter activity / GO:0005215:IEA transporter activity
95	18	61163776/61688113	ENSBTAT00000012086	61408069/61414876	1	complete_gene	GO:0006865:IEA amino acid transport / GO:0006810:IEA transport / GO:0055085:IEA transmembrane transport	GO:0016020:IEA membrane	GO:0015171:IEA amino acid transmembrane transporter activity / GO:0005215:IEA transporter activity
95	18	61163776/61688113	ENSBTAT00000019910	61471881/61486895	1	complete_gene	GO:0006810:IEA transport / GO:0006865:IEA amino acid transport / GO:0055085:IEA transmembrane transport	GO:0016020:IEA membrane / GO:0016021:IEA integral to membrane	GO:0015171:IEA amino acid transmembrane transporter activity
95	18	61163776/61688113	ENSBTAT00000021266	61556066/61562415	1	complete_gene	GO:0006865:IEA amino acid transport / GO:0006810:IEA transport / GO:0055085:IEA transmembrane transport	GO:0016020:IEA membrane	GO:0015171:IEA amino acid transmembrane transporter activity / GO:0005215:IEA transporter activity
96	19	53685103/53917831	ENSBTAT00000022896	53841538/53906739	-1	complete_gene	- / -	- / -	- / -
97	22	7297898/7330813	ENSBTAT00000049352	7326634/7331555	1	non_complete_gene	GO:0001764:IEA neuron migration / GO:0002507:IEA tolerance induction / GO:0006935:IEA chemotaxis / GO:0006954:IEA inflammatory response / GO:0007165:IEA signal transduction / GO:0007186:IEA G-protein coupled receptor protein signaling pathway	GO:0005886:IEA plasma membrane / GO:0016020:IEA membrane / GO:0016021:IEA integral to membrane	GO:0004871:IEA signal transducer activity / GO:0004872:IEA receptor activity / GO:0004930:IEA G-protein coupled receptor activity / GO:0016493:IEA C-C chemokine receptor activity
99	22	43926680/43951800	ENSBTAT00000024347	43947212/43966600	1	non_complete_gene	GO:0006308:IEA DNA catabolic process / GO:0006309:IEA DNA fragmentation involved in apoptosis / GO:0006915:IEA apoptosis	GO:0005634:IEA nucleus	GO:0004519:IEA endonuclease activity / GO:0004536:IEA deoxyribonuclease activity
100	22	45770738/45814880	ENSBTAT00000013237	45456043/46002894	1	non_complete_gene	GO:0050789:IEA regulation of biological process / GO:0006355:IEA regulation of transcription/ DNA-dependent	- / -	GO:0005515:IEA protein binding / GO:0003700:IEA transcription factor activity / GO:0030528:IEA transcription regulator activity / GO:0043565:IEA sequence-specific DNA binding / GO:0003676:IEA nucleic acid binding
101	22	48819396/48844001	ENSBTAT00000011487	48797583/48828145	-1	non_complete_gene	GO:0006468:IEA protein amino acid phosphorylation / GO:0007242:IEA intracellular signaling cascade / GO:0010149:IEA senescence / GO:0016064:IEA immunoglobulin mediated immune response / GO:0032613:IEA interleukin-10 production / GO:0032615:IEA interleukin-12 production / GO:0042100:IEA B cell proliferation	GO:0005634:IEA nucleus / GO:0005737:IEA cytoplasm / GO:0005886:IEA plasma membrane	GO:0000166:IEA nucleotide binding / GO:0004672:IEA protein kinase activity / GO:0004674:IEA protein serine/threonine kinase activity / GO:0004697:IEA protein kinase C activity / GO:0005524:IEA ATP binding / GO:0008022:IEA protein C-terminus binding / GO:0008047:IEA enzyme activator activity / GO:0008270:IEA zinc ion binding / GO:0016301:IEA kinase activity / GO:0016740:IEA transferase activity / …
102	22	52793176/52913607	ENSBTAT00000003935	52790232/52796524	1	non_complete_gene	GO:0006183:IEA GTP biosynthetic process / GO:0006139:IEA nucleobase/ nucleoside/ nucleotide and nucleic acid metabolic process / GO:0006228:IEA UTP biosynthetic process / GO:0006241:IEA CTP biosynthetic process	GO:0005739:IEA mitochondrion	GO:0004550:IEA nucleoside diphosphate kinase activity / GO:0016301:IEA kinase activity / GO:0005524:IEA ATP binding / GO:0005488:IEA binding
102	22	52793176/52913607	ENSBTAT00000003930	52806997/52808945	-1	complete_gene	GO:0006952:IEA defense response / GO:0042742:IEA defense response to bacterium	GO:0005576:IEA extracellular region	GO:0004869:IEA cysteine-type endopeptidase inhibitor activity / GO:0030234:IEA enzyme regulator activity
102	22	52793176/52913607	ENSBTAT00000026750	52811830/52821304	-1	complete_gene	GO:0006952:IEA defense response / GO:0042742:IEA defense response to bacterium	GO:0005576:IEA extracellular region	- / -
102	22	52793176/52913607	ENSBTAT00000026751	52811931/52814404	-1	complete_gene	GO:0006952:IEA defense response / GO:0050896:IEA response to stimulus	GO:0005576:IEA extracellular region	GO:0004869:IEA cysteine-type endopeptidase inhibitor activity / GO:0030234:IEA enzyme regulator activity
102	22	52793176/52913607	ENSBTAT00000011364	52819879/52821308	-1	complete_gene	GO:0006952:IEA defense response / GO:0050896:IEA response to stimulus	GO:0005576:IEA extracellular region	- / -
102	22	52793176/52913607	ENSBTAT00000026747	52826416/52827796	-1	complete_gene	GO:0006952:IEA defense response / GO:0031640:IEA killing of cells of another organism / GO:0042742:IEA defense response to bacterium / GO:0050832:IEA defense response to fungus	GO:0005576:IEA extracellular region	GO:0004869:IEA cysteine-type endopeptidase inhibitor activity / GO:0030234:IEA enzyme regulator activity
102	22	52793176/52913607	ENSBTAT00000021503	52834263/52835430	-1	complete_gene	GO:0006952:IEA defense response / GO:0050896:IEA response to stimulus	GO:0005576:IEA extracellular region	- / -
102	22	52793176/52913607	ENSBTAT00000034610	52849368/52851550	-1	complete_gene	GO:0006952:IEA defense response / GO:0042742:IEA defense response to bacterium	GO:0005576:IEA extracellular region	- / -
102	22	52793176/52913607	ENSBTAT00000044798	52861597/52862737	-1	complete_gene	GO:0006952:IEA defense response / GO:0050896:IEA response to stimulus	GO:0005576:IEA extracellular region	- / -
102	22	52793176/52913607	ENSBTAT00000034609	52871550/52873055	-1	complete_gene	GO:0006952:IEA defense response / GO:0042742:IEA defense response to bacterium	GO:0005576:IEA extracellular region	GO:0004869:IEA cysteine-type endopeptidase inhibitor activity / GO:0030234:IEA enzyme regulator activity
102	22	52793176/52913607	ENSBTAT00000044791	52884482/52885554	-1	complete_gene	GO:0006952:IEA defense response / GO:0050896:IEA response to stimulus	GO:0005576:IEA extracellular region	- / -
102	22	52793176/52913607	ENSBTAT00000044790	52887732/52888813	-1	complete_gene	GO:0006952:IEA defense response / GO:0050896:IEA response to stimulus	GO:0005576:IEA extracellular region	- / -
102	22	52793176/52913607	ENSBTAT00000044788	52898483/52899424	-1	complete_gene	GO:0006952:IEA defense response / GO:0050896:IEA response to stimulus	GO:0005576:IEA extracellular region	- / -
102	22	52793176/52913607	ENSBTAT00000017763	52905653/52907607	-1	complete_gene	GO:0006952:IEA defense response / GO:0042742:IEA defense response to bacterium	GO:0005576:IEA extracellular region	GO:0004869:IEA cysteine-type endopeptidase inhibitor activity / GO:0030234:IEA enzyme regulator activity
103	22	58268935/58312222	ENSBTAT00000001760	58307843/58437762	-1	non_complete_gene	GO:0050789:IEA regulation of biological process / GO:0006355:IEA regulation of transcription/ DNA-dependent	GO:0005634:IEA nucleus	GO:0003700:IEA transcription factor activity / GO:0030528:IEA transcription regulator activity / GO:0004872:IEA receptor activity / GO:0003707:IEA steroid hormone receptor activity / GO:0008270:IEA zinc ion binding / GO:0005488:IEA binding / GO:0003676:IEA nucleic acid binding / GO:0043565:IEA sequence-specific DNA binding
103	22	58268935/58312222	ENSBTAT00000044038	58307918/58380622	-1	non_complete_gene	GO:0000122:IEA negative regulation of transcription from RNA polymerase II promoter / GO:0001818:IEA negative regulation of cytokine production / GO:0001890:IEA placenta development / GO:0006350:IEA transcription / GO:0006355:IEA regulation of transcription/ DNA-dependent / GO:0007165:IEA signal transduction / GO:0008217:IEA regulation of blood pressure / GO:0008285:IEA negative regulation of cel…	GO:0005634:IEA nucleus / GO:0005829:IEA cytosol	GO:0003677:IEA DNA binding / GO:0003700:IEA transcription factor activity / GO:0003707:IEA steroid hormone receptor activity / GO:0004872:IEA receptor activity / GO:0004879:IEA ligand-dependent nuclear receptor activity / GO:0005515:IEA protein binding / GO:0008144:IEA drug binding / GO:0008270:IEA zinc ion binding / GO:0016563:IEA transcription activator activity / GO:0016564:IEA transcription r…
103	22	58268935/58312222	ENSBTAT00000044042	58308047/58437782	-1	non_complete_gene	GO:0000122:IEA negative regulation of transcription from RNA polymerase II promoter / GO:0001818:IEA negative regulation of cytokine production / GO:0001890:IEA placenta development / GO:0006350:IEA transcription / GO:0006355:IEA regulation of transcription/ DNA-dependent / GO:0007165:IEA signal transduction / GO:0008217:IEA regulation of blood pressure / GO:0008285:IEA negative regulation of cel…	GO:0005634:IEA nucleus / GO:0005829:IEA cytosol	GO:0003677:IEA DNA binding / GO:0003700:IEA transcription factor activity / GO:0003707:IEA steroid hormone receptor activity / GO:0004872:IEA receptor activity / GO:0004879:IEA ligand-dependent nuclear receptor activity / GO:0005515:IEA protein binding / GO:0008144:IEA drug binding / GO:0008270:IEA zinc ion binding / GO:0016563:IEA transcription activator activity / GO:0016564:IEA transcription r…
106	23	20219981/20250957	ENSBTAT00000046658	20181996/20262101	-1	non_complete_gene	GO:0019722:IEA calcium-mediated signaling	- / -	GO:0003676:IEA nucleic acid binding
107	23	26179921/26254787	ENSBTAT00000034283	26189229/26195330	-1	complete_gene	GO:0050896:IEA response to stimulus / GO:0006955:IEA immune response / GO:0019882:IEA antigen processing and presentation / GO:0008150:IEA biological_process	GO:0016020:IEA membrane / GO:0042613:IEA MHC class II protein complex / GO:0005575:IEA cellular_component	- / -
107	23	26179921/26254787	ENSBTAT00000046279	26213689/26227039	1	complete_gene	GO:0002504:IEA antigen processing and presentation of peptide or polysaccharide antigen via MHC class II / GO:0006955:IEA immune response / GO:0019882:IEA antigen processing and presentation	GO:0016020:IEA membrane / GO:0016021:IEA integral to membrane / GO:0042613:IEA MHC class II protein complex	- / -
107	23	26179921/26254787	ENSBTAT00000028070	26213689/26225108	1	complete_gene	GO:0050896:IEA response to stimulus / GO:0006955:IEA immune response / GO:0019882:IEA antigen processing and presentation / GO:0008150:IEA biological_process	GO:0016020:IEA membrane / GO:0042613:IEA MHC class II protein complex / GO:0005575:IEA cellular_component	- / -
107	23	26179921/26254787	ENSBTAT00000046285	26242439/26250062	-1	complete_gene	GO:0002504:IEA antigen processing and presentation of peptide or polysaccharide antigen via MHC class II / GO:0006955:IEA immune response / GO:0019882:IEA antigen processing and presentation	GO:0016020:IEA membrane / GO:0016021:IEA integral to membrane / GO:0042613:IEA MHC class II protein complex	- / -
107	23	26179921/26254787	ENSBTAT00000019800	26243033/26250050	-1	complete_gene	GO:0006955:IEA immune response / GO:0019882:IEA antigen processing and presentation	GO:0016020:IEA membrane / GO:0042613:IEA MHC class II protein complex	- / -
108	23	27873397/27911876	ENSBTAT00000026794	27843715/27873406	1	non_complete_gene	GO:0006955:IEA immune response / GO:0019882:IEA antigen processing and presentation	GO:0016020:IEA membrane / GO:0042612:IEA MHC class I protein complex	- / -
108	23	27873397/27911876	ENSBTAT00000006832	27880428/27882915	-1	complete_gene	GO:0006955:IEA immune response / GO:0019882:IEA antigen processing and presentation	GO:0016020:IEA membrane / GO:0042612:IEA MHC class I protein complex	- / -
108	23	27873397/27911876	ENSBTAT00000028122	27905404/27910428	1	complete_gene	GO:0006350:IEA transcription / GO:0006355:IEA regulation of transcription/ DNA-dependent / GO:0045449:IEA regulation of transcription	GO:0005634:IEA nucleus	GO:0003677:IEA DNA binding / GO:0003700:IEA transcription factor activity / GO:0030528:IEA transcription regulator activity / GO:0043565:IEA sequence-specific DNA binding
108	23	27873397/27911876	ENSBTAT00000019199	27911489/27915229	-1	non_complete_gene	- / -	- / -	GO:0005515:IEA protein binding / GO:0008270:IEA zinc ion binding / GO:0046872:IEA metal ion binding
109	23	30708604/30733499	ENSBTAT00000056535	30713796/30715371	1	complete_gene	GO:0007186:IEA G-protein coupled receptor protein signaling pathway / GO:0007154:IEA cell communication	GO:0016020:IEA membrane / GO:0016021:IEA integral to membrane	- / -
109	23	30708604/30733499	ENSBTAT00000057300	30714448/30717147	1	complete_gene	GO:0007186:IEA G-protein coupled receptor protein signaling pathway / GO:0007154:IEA cell communication	GO:0016020:IEA membrane / GO:0016021:IEA integral to membrane	- / -
109	23	30708604/30733499	ENSBTAT00000056463	30714448/30715446	1	complete_gene	GO:0007186:IEA G-protein coupled receptor protein signaling pathway / GO:0007154:IEA cell communication	GO:0016020:IEA membrane / GO:0016021:IEA integral to membrane	- / -
110	24	48201515/48226236	ENSBTAT00000010308	48219690/48318495	-1	non_complete_gene	GO:0010552:IEA positive regulation of gene-specific transcription from RNA polymerase II promoter / GO:0045667:IEA regulation of osteoblast differentiation / GO:0006351:IEA transcription/ DNA-dependent / GO:0016925:IEA protein sumoylation	GO:0005634:IEA nucleus	GO:0008270:IEA zinc ion binding / GO:0005488:IEA binding / GO:0005515:IEA protein binding / GO:0003677:IEA DNA binding / GO:0003702:IEA RNA polymerase II transcription factor activity / GO:0016563:IEA transcription activator activity / GO:0019789:IEA SUMO ligase activity
112	25	21355342/21399197	ENSBTAT00000025118	21336727/21383062	1	non_complete_gene	- / -	- / -	- / -
112	25	21355342/21399197	ENSBTAT00000025119	21370643/21379908	-1	complete_gene	- / -	- / -	- / -
114	26	24620260/24694621	ENSBTAT00000046515	24640526/24657508	1	complete_gene	GO:0030317:IEA sperm motility / GO:0007288:IEA sperm axoneme assembly / GO:0007595:IEA lactation / GO:0009605:IEA response to external stimulus	GO:0005737:IEA cytoplasm / GO:0005886:IEA plasma membrane	GO:0005515:IEA protein binding / GO:0008270:IEA zinc ion binding / GO:0005488:IEA binding
114	26	24620260/24694621	ENSBTAT00000061357	24668946/24684564	-1	complete_gene	- / -	- / -	- / -
119	29	45803249/45896805	ENSBTAT00000028600	45867418/45870676	1	complete_gene	GO:0007154:IEA cell communication	- / -	GO:0005515:IEA protein binding / GO:0035091:IEA phosphoinositide binding / GO:0005488:IEA binding / GO:0031177:IEA phosphopantetheine binding
119	29	45803249/45896805	ENSBTAT00000053283	45867418/45870676	1	complete_gene	GO:0007154:IEA cell communication	- / -	GO:0005515:IEA protein binding / GO:0035091:IEA phosphoinositide binding / GO:0005488:IEA binding / GO:0031177:IEA phosphopantetheine binding
119	29	45803249/45896805	ENSBTAT00000051879	45867418/45870676	1	complete_gene	GO:0007154:IEA cell communication	- / -	GO:0005515:IEA protein binding / GO:0035091:IEA phosphoinositide binding / GO:0005488:IEA binding / GO:0031177:IEA phosphopantetheine binding
119	29	45803249/45896805	ENSBTAT00000028602	45871602/45874258	-1	complete_gene	GO:0009615:IEA response to virus / GO:0006468:IEA protein amino acid phosphorylation / GO:0007015:IEA actin filament organization / GO:0001755:IEA neural crest cell migration / GO:0000910:IEA cytokinesis / GO:0006928:IEA cellular component movement / GO:0043200:IEA response to amino acid stimulus / GO:0030836:IEA positive regulation of actin filament depolymerization / GO:0030010:IEA establishmen…	GO:0005622:IEA intracellular / GO:0005737:IEA cytoplasm / GO:0030864:IEA cortical actin cytoskeleton	GO:0005515:IEA protein binding / GO:0003779:IEA actin binding
119	29	45803249/45896805	ENSBTAT00000028603	45876789/45882526	1	complete_gene	GO:0006259:IEA DNA metabolic process	- / -	GO:0003677:IEA DNA binding / GO:0003824:IEA catalytic activity / GO:0004518:IEA nuclease activity / GO:0004519:IEA endonuclease activity / GO:0005515:IEA protein binding
119	29	45803249/45896805	ENSBTAT00000053203	45876789/45882526	1	complete_gene	GO:0006259:IEA DNA metabolic process / GO:0006139:IEA nucleobase/ nucleoside/ nucleotide and nucleic acid metabolic process / GO:0006281:IEA DNA repair	- / -	GO:0003676:IEA nucleic acid binding / GO:0003677:IEA DNA binding / GO:0004518:IEA nuclease activity / GO:0016787:IEA hydrolase activity / GO:0005515:IEA protein binding / GO:0003824:IEA catalytic activity / GO:0048257:IEA 3'-flap endonuclease activity
119	29	45803249/45896805	ENSBTAT00000045273	45876789/45882526	1	complete_gene	GO:0006281:IEA DNA repair	- / -	GO:0003677:IEA DNA binding / GO:0003824:IEA catalytic activity / GO:0004519:IEA endonuclease activity
119	29	45803249/45896805	ENSBTAT00000028604	45882536/45889806	-1	complete_gene	GO:0007596:IEA blood coagulation	GO:0016020:IEA membrane	GO:0004888:IEA transmembrane receptor activity / GO:0005509:IEA calcium ion binding / GO:0005515:IEA protein binding
119	29	45803249/45896805	ENSBTAT00000027681	45893609/45897009	1	non_complete_gene	GO:0006508:IEA proteolysis	- / -	GO:0008234:IEA cysteine-type peptidase activity / GO:0004197:IEA cysteine-type endopeptidase activity
120	X	10339843/10383723	ENSBTAT00000030280	10332984/10399422	1	non_complete_gene	- / -	GO:0016020:IEA membrane / GO:0016021:IEA integral to membrane	- / -
120	X	10339843/10383723	ENSBTAT00000030600	10353226/10393812	1	non_complete_gene	- / -	GO:0016020:IEA membrane / GO:0016021:IEA integral to membrane	- / -
122	X	37958919/37991444	ENSBTAT00000020287	37977841/38012878	1	non_complete_gene	- / -	- / -	- / -
122	X	37958919/37991444	ENSBTAT00000046182	37978162/38012877	1	non_complete_gene	- / -	- / -	- / -
123	X	49233804/49339206	ENSBTAT00000027331	49232492/49239751	-1	non_complete_gene	GO:0007154:IEA cell communication / GO:0015868:ISS purine ribonucleotide transport	GO:0005615:ISS extracellular space / GO:0005886:IEA plasma membrane / GO:0005921:IEA gap junction / GO:0005922:IEA connexon complex / GO:0016020:IEA membrane / GO:0016021:IEA integral to membrane / GO:0030054:IEA cell junction	GO:0005243:ISS gap junction channel activity
123	X	49233804/49339206	ENSBTAT00000027332	49255279/49261847	-1	complete_gene	- / -	- / -	GO:0003676:IEA nucleic acid binding
123	X	49233804/49339206	ENSBTAT00000010136	49281618/49304128	-1	complete_gene	GO:0002087:IEA regulation of respiratory gaseous exchange by neurological system process / GO:0007155:IEA cell adhesion / GO:0008542:IEA visual learning / GO:0035176:IEA social behavior / GO:0050804:IEA regulation of synaptic transmission / GO:0050808:IEA synapse organization / GO:0060080:IEA regulation of inhibitory postsynaptic membrane potential	GO:0005737:IEA cytoplasm / GO:0009986:IEA cell surface / GO:0016020:IEA membrane	GO:0005515:IEA protein binding
123	X	49233804/49339206	ENSBTAT00000028464	49305908/49328199	-1	complete_gene	- / -	- / -	- / -
123	X	49233804/49339206	ENSBTAT00000010033	49332602/49336247	1	complete_gene	GO:0010468:IEA regulation of gene expression / GO:0032831:IEA positive regulation of CD4-positive/ CD25-positive/ alpha-beta regulatory T cell differentiation / GO:0033089:IEA positive regulation of T cell differentiation in the thymus / GO:0045579:IEA positive regulation of B cell differentiation	GO:0009897:IEA external side of plasma membrane / GO:0016020:IEA membrane / GO:0016021:IEA integral to membrane	GO:0004872:IEA receptor activity / GO:0004896:IEA cytokine receptor activity / GO:0005515:IEA protein binding
123	X	49233804/49339206	ENSBTAT00000045686	49336638/49338719	1	complete_gene	- / -	- / -	- / -
123	X	49233804/49339206	ENSBTAT00000006418	49339148/49352115	-1	non_complete_gene	GO:0006355:IEA regulation of transcription/ DNA-dependent / GO:0007095:IEA mitotic cell cycle G2/M transition DNA damage checkpoint / GO:0045941:IEA positive regulation of transcription	GO:0005634:IEA nucleus	GO:0003677:IEA DNA binding / GO:0003700:IEA transcription factor activity / GO:0016563:IEA transcription activator activity / GO:0043565:IEA sequence-specific DNA binding
125	X	68010072/68125902	ENSBTAT00000053373	68105364/68106729	-1	complete_gene	- / -	GO:0016020:IEA membrane / GO:0005764:IEA lysosome	- / -
125	X	68010072/68125902	ENSBTAT00000053930	68105364/68106729	-1	complete_gene	- / -	GO:0016020:IEA membrane	- / -
