# Supplementary material for: An initial comparative map of copy number variations in the goat (Capra hircus) genome
Source: BMC Genomics. 2010 Nov 17;11:639. doi: 10.1186/1471-2164-11-639 (PMC3011854; doi:10.1186/1471-2164-11-639)
Supplement: Additional file 9 — PANTHER annotation of genes included in goat CNVRs. Ensembl cattle transcripts located in goat CNVRs have been annotated using PANTHER. [file 1471-2164-11-639-S9.XLS]

## Sheet: Foglio1
Goat CNVR no.	BTA chromosome	START/END	TRANSCRIPT	START/END	STRAND	PANTHER MODEL	E-value	PANTHER MODEL DESCRIPTION
1	1	153968357/154206594	ENSBTAT00000001288	154023750/154028415	1	PTHR11767:SF20	0	PTHR11767:SF20 ATP-SENSITIVE INWARD RECTIFIER POTASSIUM CHANNEL 15 (KIR4.2) Ion channel#MF00024>Voltage-gated ion channel#MF00031>Voltage-gated potassium channel#MF00034 Transport#BP00141>Ion transport#BP00142>Cation transport#BP00143
1	1	153968357/154206594	ENSBTAT00000014608	154092271/154227424	-1	PTHR11849:SF33	2.2e-235	PTHR11849:SF33 ERG Signaling molecule#MF00016>Other signaling molecule#MF00023;Transcription factor#MF00036>Other transcription factor#MF00039 Nucleoside, nucleotide and nucleic acid metabolism#BP00031>mRNA transcription#BP00040>mRNA transcription regulation#BP00044;Signal transduction#BP00102;Developmental processes#BP00193;Cell proliferation and differentiation#BP00224;Oncogenesis#BP00281 PDGF …
1	1	153968357/154206594	ENSBTAT00000056114	154092271/154168091	-1	PTHR11849:SF33	2.2e-235	PTHR11849:SF33 ERG Signaling molecule#MF00016>Other signaling molecule#MF00023;Transcription factor#MF00036>Other transcription factor#MF00039 Nucleoside, nucleotide and nucleic acid metabolism#BP00031>mRNA transcription#BP00040>mRNA transcription regulation#BP00044;Signal transduction#BP00102;Developmental processes#BP00193;Cell proliferation and differentiation#BP00224;Oncogenesis#BP00281 PDGF …
2	2	18807030/18856731	ENSBTAT00000061449	18643200/18883842	1	PTHR19897:SF18	0	PTHR19897:SF18 TITIN CARDIAC Cytoskeletal protein#MF00091>Actin binding cytoskeletal protein#MF00261 Muscle contraction#BP00173
2	2	18807030/18856731	ENSBTAT00000056988	18844466/18844645	1	PTHR19900:SF7	4.7e-14	PTHR19900:SF7 TITIN Cell adhesion molecule#MF00040;Cytoskeletal protein#MF00091>Actin binding cytoskeletal protein#MF00261;Kinase#MF00107>Protein kinase#MF00108>Non-receptor serine/threonine protein kinase#MF00213 Protein metabolism and modification#BP00060>Protein modification#BP00063>Protein phosphorylation#BP00064;Signal transduction#BP00102>Cell communication#BP00274;Cell adhesion#BP00124;Mus…
2	2	18807030/18856731	ENSBTAT00000051972	18844823/18844975	1	PTHR22631	8.7e-21	PTHR22631:SF1 SUBFAMILY NOT NAMED Molecular function unclassified#MF00208 Biological process unclassified#BP00216
2	2	18807030/18856731	ENSBTAT00000054618	18848855/18855046	1	PTHR19900:SF7	0	PTHR19900:SF7 TITIN Cell adhesion molecule#MF00040;Cytoskeletal protein#MF00091>Actin binding cytoskeletal protein#MF00261;Kinase#MF00107>Protein kinase#MF00108>Non-receptor serine/threonine protein kinase#MF00213 Protein metabolism and modification#BP00060>Protein modification#BP00063>Protein phosphorylation#BP00064;Signal transduction#BP00102>Cell communication#BP00274;Cell adhesion#BP00124;Mus…
4	2	21577568/21602367	ENSBTAT00000024045	21565224/21658015	1	PTHR22166:SF8	0	PTHR22166:SF8 SUBFAMILY NOT NAMED Molecular function unclassified#MF00208 Biological process unclassified#BP00216
8	2	64924281/65021907	ENSBTAT00000038374	64973199/65096426	1	PTHR10799:SF43	0	PTHR10799:SF43 HARP (SMARCAL1)-RELATED Nucleic acid binding#MF00042>Helicase#MF00051>DNA helicase#MF00243 Nucleoside, nucleotide and nucleic acid metabolism#BP00031>mRNA transcription#BP00040>mRNA transcription regulation#BP00044 Wnt signaling pathway#Wnt signaling pathway#P00057>Switched/Sucrose Non Fermentation#SWI/SNF#P01435
10	2	120008382/120058529	ENSBTAT00000028418	120033290/120112529	1	PTHR10499:SF78	7.5e-198	PTHR10499:SF78 COLLAGEN ALPHA-RELATED Extracellular matrix#MF00178>Extracellular matrix structural protein#MF00179 Cell structure and motility#BP00285>Cell structure#BP00286
13	3	57261212/57330804	ENSBTAT00000019785	57264865/57290576	1	PTHR10751:SF2	0	PTHR10751:SF2 INTERFERON-INDUCED GUANYLATE-BINDING PROTEIN Select regulatory molecule#MF00093>G-protein#MF00097>Large G-protein#MF00098 Immunity and defense#BP00148>Macrophage-mediated immunity#BP00155;Immunity and defense#BP00148>Interferon-mediated immunity#BP00156
14	3	57388447/57628331	ENSBTAT00000054358	57445778/57463381	1	PTHR10751:SF2	1.9e-293	PTHR10751:SF2 INTERFERON-INDUCED GUANYLATE-BINDING PROTEIN Select regulatory molecule#MF00093>G-protein#MF00097>Large G-protein#MF00098 Immunity and defense#BP00148>Macrophage-mediated immunity#BP00155;Immunity and defense#BP00148>Interferon-mediated immunity#BP00156
14	3	57388447/57628331	ENSBTAT00000053287	57445796/57464354	1	PTHR10751:SF2	0	PTHR10751:SF2 INTERFERON-INDUCED GUANYLATE-BINDING PROTEIN Select regulatory molecule#MF00093>G-protein#MF00097>Large G-protein#MF00098 Immunity and defense#BP00148>Macrophage-mediated immunity#BP00155;Immunity and defense#BP00148>Interferon-mediated immunity#BP00156
14	3	57388447/57628331	ENSBTAT00000056398	57445835/57463381	1	PTHR10751:SF2	7.4e-283	PTHR10751:SF2 INTERFERON-INDUCED GUANYLATE-BINDING PROTEIN Select regulatory molecule#MF00093>G-protein#MF00097>Large G-protein#MF00098 Immunity and defense#BP00148>Macrophage-mediated immunity#BP00155;Immunity and defense#BP00148>Interferon-mediated immunity#BP00156
14	3	57388447/57628331	ENSBTAT00000020043	57497535/57514014	1	PTHR10751:SF2	1.3e-273	PTHR10751:SF2 INTERFERON-INDUCED GUANYLATE-BINDING PROTEIN Select regulatory molecule#MF00093>G-protein#MF00097>Large G-protein#MF00098 Immunity and defense#BP00148>Macrophage-mediated immunity#BP00155;Immunity and defense#BP00148>Interferon-mediated immunity#BP00156
14	3	57388447/57628331	ENSBTAT00000023500	57552112/57567716	-1	PTHR10751:SF2	0	PTHR10751:SF2 INTERFERON-INDUCED GUANYLATE-BINDING PROTEIN Select regulatory molecule#MF00093>G-protein#MF00097>Large G-protein#MF00098 Immunity and defense#BP00148>Macrophage-mediated immunity#BP00155;Immunity and defense#BP00148>Interferon-mediated immunity#BP00156
14	3	57388447/57628331	ENSBTAT00000055952	57590188/57598278	1	PTHR10751:SF2	1.2e-89	PTHR10751:SF2 INTERFERON-INDUCED GUANYLATE-BINDING PROTEIN Select regulatory molecule#MF00093>G-protein#MF00097>Large G-protein#MF00098 Immunity and defense#BP00148>Macrophage-mediated immunity#BP00155;Immunity and defense#BP00148>Interferon-mediated immunity#BP00156
14	3	57388447/57628331	ENSBTAT00000056911	57607815/57631172	1	PTHR10751:SF2	0	PTHR10751:SF2 INTERFERON-INDUCED GUANYLATE-BINDING PROTEIN Select regulatory molecule#MF00093>G-protein#MF00097>Large G-protein#MF00098 Immunity and defense#BP00148>Macrophage-mediated immunity#BP00155;Immunity and defense#BP00148>Interferon-mediated immunity#BP00156
15	3	57712729/57831258	ENSBTAT00000050704	57740380/57797202	1	PTHR10751:SF2	4.3e-102	PTHR10751:SF2 INTERFERON-INDUCED GUANYLATE-BINDING PROTEIN Select regulatory molecule#MF00093>G-protein#MF00097>Large G-protein#MF00098 Immunity and defense#BP00148>Macrophage-mediated immunity#BP00155;Immunity and defense#BP00148>Interferon-mediated immunity#BP00156
15	3	57712729/57831258	ENSBTAT00000052034	57786681/57838477	1	PTHR10751:SF2	4.3e-102	PTHR10751:SF2 INTERFERON-INDUCED GUANYLATE-BINDING PROTEIN Select regulatory molecule#MF00093>G-protein#MF00097>Large G-protein#MF00098 Immunity and defense#BP00148>Macrophage-mediated immunity#BP00155;Immunity and defense#BP00148>Interferon-mediated immunity#BP00156
15	3	57712729/57831258	ENSBTAT00000024148	57786681/57797202	1	PTHR10751:SF2	4.3e-102	PTHR10751:SF2 INTERFERON-INDUCED GUANYLATE-BINDING PROTEIN Select regulatory molecule#MF00093>G-protein#MF00097>Large G-protein#MF00098 Immunity and defense#BP00148>Macrophage-mediated immunity#BP00155;Immunity and defense#BP00148>Interferon-mediated immunity#BP00156
15	3	57712729/57831258	ENSBTAT00000052960	57808427/57811939	-1	PTHR10751:SF2	4.5e-106	PTHR10751:SF2 INTERFERON-INDUCED GUANYLATE-BINDING PROTEIN Select regulatory molecule#MF00093>G-protein#MF00097>Large G-protein#MF00098 Immunity and defense#BP00148>Macrophage-mediated immunity#BP00155;Immunity and defense#BP00148>Interferon-mediated immunity#BP00156
16	3	57948155/58315098	ENSBTAT00000054825	58119266/58135491	1	PTHR10751:SF2	0	PTHR10751:SF2 INTERFERON-INDUCED GUANYLATE-BINDING PROTEIN Select regulatory molecule#MF00093>G-protein#MF00097>Large G-protein#MF00098 Immunity and defense#BP00148>Macrophage-mediated immunity#BP00155;Immunity and defense#BP00148>Interferon-mediated immunity#BP00156
16	3	57948155/58315098	ENSBTAT00000019081	58148068/58165002	1	PTHR10751:SF2	0	PTHR10751:SF2 INTERFERON-INDUCED GUANYLATE-BINDING PROTEIN Select regulatory molecule#MF00093>G-protein#MF00097>Large G-protein#MF00098 Immunity and defense#BP00148>Macrophage-mediated immunity#BP00155;Immunity and defense#BP00148>Interferon-mediated immunity#BP00156
16	3	57948155/58315098	ENSBTAT00000056121	58226531/58250116	1	PTHR10751:SF2	0	PTHR10751:SF2 INTERFERON-INDUCED GUANYLATE-BINDING PROTEIN Select regulatory molecule#MF00093>G-protein#MF00097>Large G-protein#MF00098 Immunity and defense#BP00148>Macrophage-mediated immunity#BP00155;Immunity and defense#BP00148>Interferon-mediated immunity#BP00156
16	3	57948155/58315098	ENSBTAT00000032697	58297947/58309758	1	PTHR10751:SF2	0	PTHR10751:SF2 INTERFERON-INDUCED GUANYLATE-BINDING PROTEIN Select regulatory molecule#MF00093>G-protein#MF00097>Large G-protein#MF00098 Immunity and defense#BP00148>Macrophage-mediated immunity#BP00155;Immunity and defense#BP00148>Interferon-mediated immunity#BP00156
20	3	84740970/84778193	ENSBTAT00000043622	84657116/84812524	-1	PTHR11347:SF37	0	PTHR11347:SF37 CAMP-SPECIFIC 3,5-CYCLIC PHOSPHODIESTERASE 4 Hydrolase#MF00141>Phosphodiesterase#MF00148 Nucleoside, nucleotide and nucleic acid metabolism#BP00031>Metabolism of cyclic nucleotides#BP00056;Signal transduction#BP00102
20	3	84740970/84778193	ENSBTAT00000011390	84659031/85109662	-1	PTHR11347:SF37	0	PTHR11347:SF37 CAMP-SPECIFIC 3,5-CYCLIC PHOSPHODIESTERASE 4 Hydrolase#MF00141>Phosphodiesterase#MF00148 Nucleoside, nucleotide and nucleic acid metabolism#BP00031>Metabolism of cyclic nucleotides#BP00056;Signal transduction#BP00102
21	3	104764579/104840360	ENSBTAT00000004068	104698110/104866024	1
21	3	104764579/104840360	ENSBTAT00000056338	104724374/104866024	1
24	4	31492904/31533570	ENSBTAT00000019135	31521620/31588347	1	PTHR23235:SF5	0	PTHR23235:SF5 TRANSCRIPTION FACTOR SP4 Transcription factor#MF00036>Zinc finger transcription factor#MF00222>Other zinc finger transcription factor#MF00225;Transcription factor#MF00036>Transcription cofactor#MF00275;Nucleic acid binding#MF00042>Other DNA-binding protein#MF00286 Nucleoside, nucleotide and nucleic acid metabolism#BP00031>mRNA transcription#BP00040;Immunity and defense#BP00148;Cell …
25	4	117225479/117366050	ENSBTAT00000057366	117247217/117252273	-1	PTHR10903:SF5	4.2e-149	PTHR10903:SF5 GTPASE, IMAP FAMILY MEMBER 5 Miscellaneous function#MF00197>Other miscellaneous function protein#MF00202 Immunity and defense#BP00148
25	4	117225479/117366050	ENSBTAT00000001588	117264308/117266168	-1	PTHR10903:SF10	2.8e-153	PTHR10903:SF10 GTPASE, IMAP FAMILY MEMBER 7 Miscellaneous function#MF00197>Other miscellaneous function protein#MF00202 Immunity and defense#BP00148
25	4	117225479/117366050	ENSBTAT00000007364	117308881/117312000	1	PTHR10903:SF6	6.3e-98	PTHR10903:SF6 GTPASE, IMAP FAMILY MEMBER 6 Miscellaneous function#MF00197>Other miscellaneous function protein#MF00202 Immunity and defense#BP00148
25	4	117225479/117366050	ENSBTAT00000034773	117335899/117342271	-1	PTHR10903:SF9	3.2e-154	PTHR10903:SF9 GTPASE, IMAP FAMILY MEMBER 4 Miscellaneous function#MF00197>Other miscellaneous function protein#MF00202 Immunity and defense#BP00148
25	4	117225479/117366050	ENSBTAT00000002894	117336108/117342271	-1	PTHR10903:SF9	4.3e-119	PTHR10903:SF9 GTPASE, IMAP FAMILY MEMBER 4 Miscellaneous function#MF00197>Other miscellaneous function protein#MF00202 Immunity and defense#BP00148
26	5	35603577/35634724	ENSBTAT00000021832	35567394/35623029	1	PTHR11865:SF166	7.1e-280	PTHR11865:SF166 VITAMIN D3 RECEPTOR (VDR) ( Receptor#MF00001>Nuclear hormone receptor#MF00003;Transcription factor#MF00036>Nuclear hormone receptor#MF00003;Nucleic acid binding#MF00042 Nucleoside, nucleotide and nucleic acid metabolism#BP00031>mRNA transcription#BP00040>mRNA transcription regulation#BP00044;Signal transduction#BP00102>Cell communication#BP00274>Steroid hormone-mediated signaling#…
27	5	61831588/61870954	ENSBTAT00000054840	61844816/61847607	-1	PTHR12538	3.7e-95	PTHR12538 40S RIBOSOMAL PROTEIN S26 Nucleic acid binding#MF00042>Ribosomal protein#MF00075 Protein metabolism and modification#BP00060>Protein biosynthesis#BP00061
27	5	61831588/61870954	ENSBTAT00000038192	61857546/61864683	-1	PTHR23224:SF135	9e-93	PTHR23224:SF135 ZINC FINGER TRANSCRIPTION FACTOR EOS Transcription factor#MF00036>Zinc finger transcription factor#MF00222>KRAB box transcription factor#MF00224 Biological process unclassified#BP00216
28	5	72405811/72449214	ENSBTAT00000007896	72230522/72453229	1	PTHR11201:SF234	0	PTHR11201:SF234 STABILIN Extracellular matrix#MF00178>Extracellular matrix structural protein#MF00179 Signal transduction#BP00102>Cell communication#BP00274>Extracellular matrix protein-mediated signaling#BP00275
29	5	74632359/74700808	ENSBTAT00000013805	74619716/74697125	-1	PTHR22982:SF51	6.9e-240	PTHR22982:SF51 AMPK-RELATED PROTEIN KINASE 5 Kinase#MF00107>Protein kinase#MF00108>Non-receptor serine/threonine protein kinase#MF00213 Protein metabolism and modification#BP00060>Protein modification#BP00063>Protein phosphorylation#BP00064
30	5	75203431/75278020	ENSBTAT00000029270	75209086/75308989	1	PTHR12425	1.1e-217	PTHR12425 SYNEMBRYN Molecular function unclassified#MF00208 Biological process unclassified#BP00216
31	5	79922562/80009172	ENSBTAT00000056456	79930746/79946131	1	PTHR14096:SF9	3.2e-120	PTHR14096:SF9 APOLIPOPROTEIN L-RELATED Transporter#MF00082;Transfer/carrier protein#MF00087>Apolipoprotein#MF00088 Lipid, fatty acid and steroid metabolism#BP00019>Lipid and fatty acid transport#BP00028;Lipid, fatty acid and steroid metabolism#BP00019>Steroid metabolism#BP00295>Cholesterol metabolism#BP00026;Transport#BP00141>Lipid and fatty acid transport#BP00028
32	5	81643010/81712719	ENSBTAT00000020023	81642453/81658190	-1	PTHR10811:SF1	2e-160	PTHR10811:SF1 BETA-1,3-N-ACETYLGLUCOSAMINYLTRANSFERASE RADICAL FRINGE (O-FUCOSYLPEPTIDE 3-BETA-N-ACETYLGLUCOSAMINYLTRANSFERASE) Signaling molecule#MF00016>Other signaling molecule#MF00023;Transferase#MF00131>Glycosyltransferase#MF00137 Signal transduction#BP00102>Cell surface receptor mediated signal transduction#BP00103>Other receptor mediated signaling pathway#BP00110;Developmental processes#BP…
32	5	81643010/81712719	ENSBTAT00000020024	81662546/81688322	-1	PTHR14559:SF2	0	PTHR14559:SF2 CASPASE RECRUITMENT DOMAIN PROTEIN 10 Miscellaneous function#MF00197>Other miscellaneous function protein#MF00202 Signal transduction#BP00102>Intracellular signaling cascade#BP00111>NF-kappaB cascade#BP00115;Apoptosis#BP00179>Induction of apoptosis#BP00253
34	5	113596593/113658658	ENSBTAT00000036296	113644125/113704622	-1	PTHR11834	0	PTHR11834 TRANSCRIPTIONAL ENHANCER FACTOR (TEF) RELATED Transcription factor#MF00036>Other transcription factor#MF00039 Nucleoside, nucleotide and nucleic acid metabolism#BP00031>mRNA transcription#BP00040>mRNA transcription regulation#BP00044
35	5	117995446/118032745	ENSBTAT00000026418	118002370/118026979	1	PTHR13832:SF100	1.8e-131	PTHR13832:SF100 TAK1 BINDING PROTEIN-1 Select regulatory molecule#MF00093>Kinase modulator#MF00094>Kinase activator#MF00211 Signal transduction#BP00102>Cell surface receptor mediated signal transduction#BP00103>Receptor protein serine/threonine kinase signaling pathway#BP00109;Signal transduction#BP00102>Intracellular signaling cascade#BP00111>JNK cascade#BP00116 Toll receptor signaling pathway#T…
36	5	118069869/118248480	ENSBTAT00000016591	118080113/118081717	1	PTHR12224	1e-209	PTHR12224 BETA-1,4-MANNOSYL-GLYCOPROTEIN BETA-1,4-N-ACETYLGLUCOSAMINYL-TRANSFERASE Transferase#MF00131>Glycosyltransferase#MF00137 Protein metabolism and modification#BP00060>Protein modification#BP00063>Protein glycosylation#BP00067
36	5	118069869/118248480	ENSBTAT00000023204	118108440/118114896	1	PTHR10656	3.7e-06	PTHR10656 CELL FATE DETERMINING PROTEIN MAB21L2-RELATED Molecular function unclassified#MF00208 Biological process unclassified#BP00216
36	5	118069869/118248480	ENSBTAT00000023213	118118330/118120421	1	PTHR13044:SF2	2.4e-185	PTHR13044:SF2 ATF4 Transcription factor#MF00036>CREB transcription factor#MF00257;Nucleic acid binding#MF00042 Nucleoside, nucleotide and nucleic acid metabolism#BP00031>mRNA transcription#BP00040>mRNA transcription regulation#BP00044;Developmental processes#BP00193>Other developmental process#BP00202 Apoptosis signaling pathway#Apoptosis signaling pathway#P00006>Activating transcription factor#A…
36	5	118069869/118248480	ENSBTAT00000023214	118123029/118126657	-1
36	5	118069869/118248480	ENSBTAT00000022007	118214179/118217785	1	PTHR10037:SF40	5.2e-31	PTHR10037:SF40 CALCIUM-CHANNEL-RELATED Ion channel#MF00024>Voltage-gated ion channel#MF00031>Voltage-gated calcium channel#MF00033 Transport#BP00141>Ion transport#BP00142>Cation transport#BP00143
40	6	70754348/70806182	ENSBTAT00000014028	70775179/70798072	1	PTHR13336	7.5e-100	PTHR13336 OVARIAN CARCINOMA IMMUNOREACTIVE ANTIGEN Defense/immunity protein#MF00173>Major histocompatibility complex antigen#MF00175 Biological process unclassified#BP00216
40	6	70754348/70806182	ENSBTAT00000046355	70775771/70798066	1	PTHR13336	7.5e-100	PTHR13336 OVARIAN CARCINOMA IMMUNOREACTIVE ANTIGEN Defense/immunity protein#MF00173>Major histocompatibility complex antigen#MF00175 Biological process unclassified#BP00216
43	7	60968500/61061601	ENSBTAT00000015934	60990092/61007234	1	PTHR19418:SF175	1.1e-103	PTHR19418:SF175 HOMEOBOX PROTEIN CDX Transcription factor#MF00036>Homeobox transcription factor#MF00038;Nucleic acid binding#MF00042>Other DNA-binding protein#MF00286 Nucleoside, nucleotide and nucleic acid metabolism#BP00031>mRNA transcription#BP00040>mRNA transcription regulation#BP00044;Developmental processes#BP00193>Embryogenesis#BP00242;Developmental processes#BP00193>Anterior/posterior pat…
43	7	60968500/61061601	ENSBTAT00000035184	61014566/61034842	1	PTHR11616:SF35	0	PTHR11616:SF35 SODIUM-DEPENDENT PROLINE TRANSPORTER Transporter#MF00082>Amino acid transporter#MF00288 Amino acid metabolism#BP00013>Amino acid transport#BP00016;Transport#BP00141>Amino acid transport#BP00016
43	7	60968500/61061601	ENSBTAT00000001204	61014566/61034842	1	PTHR11616:SF35	0	PTHR11616:SF35 SODIUM-DEPENDENT PROLINE TRANSPORTER Transporter#MF00082>Amino acid transporter#MF00288 Amino acid metabolism#BP00013>Amino acid transport#BP00016;Transport#BP00141>Amino acid transport#BP00016
43	7	60968500/61061601	ENSBTAT00000026762	61044322/61108365	-1	PTHR22982:SF64	0	PTHR22982:SF64 CALCIUM/CALMODULIN DEPENDENT PROTEIN KINASE II Kinase#MF00107>Protein kinase#MF00108>Non-receptor serine/threonine protein kinase#MF00213 Protein metabolism and modification#BP00060>Protein modification#BP00063>Protein phosphorylation#BP00064;Signal transduction#BP00102>Intracellular signaling cascade#BP00111>Calcium mediated signaling#BP00112;Muscle contraction#BP00173;Development…
43	7	60968500/61061601	ENSBTAT00000055803	60961250/60980065	-1	PTHR23256:SF236	5.5e-38	PTHR23256:SF236 PLATELET-DERIVED GROWTH FACTOR RECEPTOR TYROSINE KINASE Receptor#MF00001>Protein kinase receptor#MF00241>Tyrosine protein kinase receptor#MF00013;Kinase#MF00107>Protein kinase#MF00108>Tyrosine protein kinase receptor#MF00013 Protein metabolism and modification#BP00060>Protein modification#BP00063>Protein phosphorylation#BP00064;Signal transduction#BP00102>Cell surface receptor med…
46	8	64093506/64176990	ENSBTAT00000028791	64002990/64257777	1	PTHR23002:SF6	6.2e-155	PTHR23002:SF6 ZINC FINGER CCHC DOMAIN CONTAINING PROTEIN 9 Molecular function unclassified#MF00208 Biological process unclassified#BP00216
47	8	73176892/73347661	ENSBTAT00000047529	73223146/73439903	-1	PTHR23097:SF41	2.9e-48	PTHR23097:SF41 TUMOR NECROSIS FACTOR RECEPTOR SUPERFAMILY MEMBER 10 Receptor#MF00001>Cytokine receptor#MF00005>Tumor necrosis factor receptor#MF00279 Signal transduction#BP00102>Cell surface receptor mediated signal transduction#BP00103>Other receptor mediated signaling pathway#BP00110;Apoptosis#BP00179>Induction of apoptosis#BP00253 p53 pathway#p53 pathway#P00059>KILLER/death receptor (DR)5#KILL…
47	8	73176892/73347661	ENSBTAT00000047517	73264740/73464664	1	PTHR11708:SF38	2.4e-140	PTHR11708:SF38 RHO-RELATED BTB DOMAIN-CONTAINING PROTEIN Select regulatory molecule#MF00093>G-protein#MF00097>Small GTPase#MF00099 Signal transduction#BP00102>Cell surface receptor mediated signal transduction#BP00103>G-protein mediated signaling#BP00104;Cell structure and motility#BP00285
48	8	73189326/73397708	ENSBTAT00000047529	73223146/73439903	-1	PTHR23097:SF41	2.9e-48	PTHR23097:SF41 TUMOR NECROSIS FACTOR RECEPTOR SUPERFAMILY MEMBER 10 Receptor#MF00001>Cytokine receptor#MF00005>Tumor necrosis factor receptor#MF00279 Signal transduction#BP00102>Cell surface receptor mediated signal transduction#BP00103>Other receptor mediated signaling pathway#BP00110;Apoptosis#BP00179>Induction of apoptosis#BP00253 p53 pathway#p53 pathway#P00059>KILLER/death receptor (DR)5#KILL…
48	8	73189326/73397708	ENSBTAT00000047530	73377975/73439894	-1	PTHR23097:SF41	2.9e-48	PTHR23097:SF41 TUMOR NECROSIS FACTOR RECEPTOR SUPERFAMILY MEMBER 10 Receptor#MF00001>Cytokine receptor#MF00005>Tumor necrosis factor receptor#MF00279 Signal transduction#BP00102>Cell surface receptor mediated signal transduction#BP00103>Other receptor mediated signaling pathway#BP00110;Apoptosis#BP00179>Induction of apoptosis#BP00253 p53 pathway#p53 pathway#P00059>KILLER/death receptor (DR)5#KILL…
48	8	73189326/73397708	ENSBTAT00000047517	73264740/73464664	1	PTHR11708:SF38	2.4e-140	PTHR11708:SF38 RHO-RELATED BTB DOMAIN-CONTAINING PROTEIN Select regulatory molecule#MF00093>G-protein#MF00097>Small GTPase#MF00099 Signal transduction#BP00102>Cell surface receptor mediated signal transduction#BP00103>G-protein mediated signaling#BP00104;Cell structure and motility#BP00285
49	8	73530256/73971929	ENSBTAT00000017987	73671656/73685037	1	PTHR22761	3.6e-112	PTHR22761 SNF7 - RELATED Transfer/carrier protein#MF00087>Other transfer/carrier protein#MF00090 Intracellular protein traffic#BP00125
49	8	73530256/73971929	ENSBTAT00000036539	73702510/73710935	1	PTHR21678	5.1e-104	PTHR21678 GROWTH INHIBITION AND DIFFERENTIATION RELATED PROTEIN 88 Molecular function unclassified#MF00208 Biological process unclassified#BP00216
49	8	73530256/73971929	ENSBTAT00000036540	73702516/73710935	1	PTHR21678	1.1e-88	PTHR21678 GROWTH INHIBITION AND DIFFERENTIATION RELATED PROTEIN 88 Molecular function unclassified#MF00208 Biological process unclassified#BP00216
49	8	73530256/73971929	ENSBTAT00000031388	73811558/73839791	-1	PTHR12587:SF7	7e-292	PTHR12587:SF7 LIP-RELATED PROTEIN (LIPRIN) ALPHA 1 Molecular function unclassified#MF00208 Cell adhesion#BP00124;Protein targeting and localization#BP00137>Protein targeting#BP00138;Developmental processes#BP00193>Ectoderm development#BP00246>Neurogenesis#BP00199
49	8	73530256/73971929	ENSBTAT00000045246	73878925/73886858	-1	PTHR23097:SF41	7.8e-13	PTHR23097:SF41 TUMOR NECROSIS FACTOR RECEPTOR SUPERFAMILY MEMBER 10 Receptor#MF00001>Cytokine receptor#MF00005>Tumor necrosis factor receptor#MF00279 Signal transduction#BP00102>Cell surface receptor mediated signal transduction#BP00103>Other receptor mediated signaling pathway#BP00110;Apoptosis#BP00179>Induction of apoptosis#BP00253 p53 pathway#p53 pathway#P00059>KILLER/death receptor (DR)5#KILL…
49	8	73530256/73971929	ENSBTAT00000050448	73921260/73931191	1	PTHR11708:SF38	1.2e-129	PTHR11708:SF38 RHO-RELATED BTB DOMAIN-CONTAINING PROTEIN Select regulatory molecule#MF00093>G-protein#MF00097>Small GTPase#MF00099 Signal transduction#BP00102>Cell surface receptor mediated signal transduction#BP00103>G-protein mediated signaling#BP00104;Cell structure and motility#BP00285
49	8	73530256/73971929	ENSBTAT00000008159	73961241/74072990	-1	PTHR19331:SF10	0	PTHR19331:SF10 LYSYL OXIDASE HOMOLOG 2 Receptor#MF00001>Other receptor#MF00015;Oxidoreductase#MF00123>Oxidase#MF00128 Cell adhesion#BP00124;Oncogenesis#BP00281>Tumor suppressor#BP00264
50	8	89024712/89049599	ENSBTAT00000030958	88572462/89070515	1	PTHR15976:SF4	0	PTHR15976:SF4 KIAA0183-RELATED Molecular function unclassified#MF00208 Biological process unclassified#BP00216
52	8	99926374/99969779	ENSBTAT00000009435	99893869/100008737	1	PTHR12385:SF12	0	PTHR12385:SF12 CTL1 Transporter#MF00082>Other transporter#MF00086 Transport#BP00141>Small molecule transport#BP00145
53	9	7149657/7253398	ENSBTAT00000039983	7178331/7180541	1
55	9	44743448/44999789	ENSBTAT00000029142	44480587/44744062	1	PTHR12001:SF4	3.2e-188	PTHR12001:SF4 CANDIDATE TUMOR SUPPRESSOR PROTEIN Transferase#MF00131 Biological process unclassified#BP00216
55	9	44743448/44999789	ENSBTAT00000016639	44789729/44803818	1
55	9	44743448/44999789	ENSBTAT00000028523	44815647/44826242	-1	PTHR13633	2.6e-27	PTHR13633 UNCHARACTERIZED Molecular function unclassified#MF00208 Biological process unclassified#BP00216
55	9	44743448/44999789	ENSBTAT00000047240	44912205/44912438	-1
55	9	44743448/44999789	ENSBTAT00000044848	44915285/44919858	-1
55	9	44743448/44999789	ENSBTAT00000047238	44971064/44971612	1	PTHR13633	2.6e-27	PTHR13633 UNCHARACTERIZED Molecular function unclassified#MF00208 Biological process unclassified#BP00216
59	10	3509134/3591399	ENSBTAT00000049558	3412605/3615568	-1	PTHR11774:SF4	3.2e-147	PTHR11774:SF4 GERANYLGERANYL TRANSFERASE TYPE I BETA SUBUNIT Transferase#MF00131>Acyltransferase#MF00139 Protein metabolism and modification#BP00060>Protein modification#BP00063>Protein-lipid modification#BP00070
59	10	3509134/3591399	ENSBTAT00000002466	3562641/3615573	-1	PTHR11774:SF4	3.6e-187	PTHR11774:SF4 GERANYLGERANYL TRANSFERASE TYPE I BETA SUBUNIT Transferase#MF00131>Acyltransferase#MF00139 Protein metabolism and modification#BP00060>Protein modification#BP00063>Protein-lipid modification#BP00070
59	10	3509134/3591399	ENSBTAT00000052180	3562641/3615573	-1	PTHR11774:SF4	2.7e-156	PTHR11774:SF4 GERANYLGERANYL TRANSFERASE TYPE I BETA SUBUNIT Transferase#MF00131>Acyltransferase#MF00139 Protein metabolism and modification#BP00060>Protein modification#BP00063>Protein-lipid modification#BP00070
59	10	3509134/3591399	ENSBTAT00000018634	3487859/3529285	-1	PTHR13712:SF68	4.8e-292	PTHR13712:SF68 TRIPARTITE MOTIF PROTEIN 36 (HAPRIN) (ACROSOME RBCC PROTEIN) Ligase#MF00170>Ubiquitin-protein ligase#MF00283 Protein metabolism and modification#BP00060>Proteolysis#BP00071;Intracellular protein traffic#BP00125>Exocytosis#BP00126>Regulated exocytosis#BP00127;Developmental processes#BP00193>Fertilization#BP00240
60	10	14322309/14353306	ENSBTAT00000000265	14253229/14479904	1	PTHR22986:SF44	2e-175	PTHR22986:SF44 MITOGEN ACTIVATED PROTEIN KINASE KINASE 5. MAPKK5, MEK5 Kinase#MF00107>Protein kinase#MF00108;Transferase#MF00131 Protein metabolism and modification#BP00060>Protein modification#BP00063>Protein phosphorylation#BP00064;Phosphate metabolism#BP00095;Other metabolism#BP00289
61	10	22994274/23040600	ENSBTAT00000054754	22589960/23138479	-1	PTHR19433:SF2	5.3e-78	PTHR19433:SF2 T-CELL RECEPTOR ALPHA CHAIN V REGION Receptor#MF00001>Immunoglobulin receptor family member#MF00004;Defense/immunity protein#MF00173>Immunoglobulin receptor family member#MF00004 Immunity and defense#BP00148>T-cell mediated immunity#BP00149 T cell activation#T cell activation#P00053>TCR alpha#TCR alpha#P01301
61	10	22994274/23040600	ENSBTAT00000050577	23029888/23030451	-1	PTHR23267:SF5	2.3e-33	PTHR23267:SF5 gb def: Hypothetical protein Molecular function unclassified#MF00208 Biological process unclassified#BP00216
62	10	23334056/23640961	ENSBTAT00000054704	23338787/23340284	1	PTHR19367	8.3e-39	PTHR19367 T-CELL RECEPTOR ALPHA CHAIN V REGION Defense/immunity protein#MF00173>Other defense and immunity protein#MF00177 Biological process unclassified#BP00216
62	10	23334056/23640961	ENSBTAT00000050719	23339770/23340287	1	PTHR19339	1.8e-42	PTHR19339 FAMILY NOT NAMED Molecular function unclassified#MF00208 Biological process unclassified#BP00216
62	10	23334056/23640961	ENSBTAT00000050012	23393269/23393848	-1	PTHR23267:SF5	6e-35	PTHR23267:SF5 gb def: Hypothetical protein Molecular function unclassified#MF00208 Biological process unclassified#BP00216
62	10	23334056/23640961	ENSBTAT00000053791	23410199/23410749	-1	PTHR23267:SF5	2.5e-40	PTHR23267:SF5 gb def: Hypothetical protein Molecular function unclassified#MF00208 Biological process unclassified#BP00216
62	10	23334056/23640961	ENSBTAT00000002921	23501758/23502470	-1	PTHR23267:SF5	7.9e-44	PTHR23267:SF5 gb def: Hypothetical protein Molecular function unclassified#MF00208 Biological process unclassified#BP00216
62	10	23334056/23640961	ENSBTAT00000006098	23518475/23519028	-1	PTHR23267:SF5	5.2e-35	PTHR23267:SF5 gb def: Hypothetical protein Molecular function unclassified#MF00208 Biological process unclassified#BP00216
62	10	23334056/23640961	ENSBTAT00000038957	23564325/23564855	-1	PTHR23267:SF3	3.4e-25	PTHR23267:SF3 gb def: Hypothetical protein Molecular function unclassified#MF00208 Biological process unclassified#BP00216 T cell activation#T cell activation#P00053>TCR alpha#TCR alpha#P01301
63	10	23739149/24536154	ENSBTAT00000030008	23744485/23746159	-1	PTHR19433	6e-37	PTHR19433 T-CELL RECEPTOR ALPHA CHAIN V REGION-RELATED Receptor#MF00001>Immunoglobulin receptor family member#MF00004;Defense/immunity protein#MF00173>Immunoglobulin receptor family member#MF00004 Immunity and defense#BP00148>T-cell mediated immunity#BP00149
63	10	23739149/24536154	ENSBTAT00000047666	23792373/23792917	-1	PTHR19343	1.5e-44	PTHR19343:SF1 SUBFAMILY NOT NAMED Molecular function unclassified#MF00208 Biological process unclassified#BP00216
63	10	23739149/24536154	ENSBTAT00000055626	23854195/23854694	-1	PTHR19433	4.4e-34	PTHR19433 T-CELL RECEPTOR ALPHA CHAIN V REGION-RELATED Receptor#MF00001>Immunoglobulin receptor family member#MF00004;Defense/immunity protein#MF00173>Immunoglobulin receptor family member#MF00004 Immunity and defense#BP00148>T-cell mediated immunity#BP00149
63	10	23739149/24536154	ENSBTAT00000049599	23892323/23892890	-1	PTHR23267:SF5	2.6e-31	PTHR23267:SF5 gb def: Hypothetical protein Molecular function unclassified#MF00208 Biological process unclassified#BP00216
63	10	23739149/24536154	ENSBTAT00000053761	23918907/23919459	-1	PTHR23267:SF5	2e-45	PTHR23267:SF5 gb def: Hypothetical protein Molecular function unclassified#MF00208 Biological process unclassified#BP00216
63	10	23739149/24536154	ENSBTAT00000007729	23975101/23975605	1	PTHR19433	1.2e-33	PTHR19433 T-CELL RECEPTOR ALPHA CHAIN V REGION-RELATED Receptor#MF00001>Immunoglobulin receptor family member#MF00004;Defense/immunity protein#MF00173>Immunoglobulin receptor family member#MF00004 Immunity and defense#BP00148>T-cell mediated immunity#BP00149
63	10	23739149/24536154	ENSBTAT00000053268	23981041/23981604	1	PTHR23267:SF5	6.3e-33	PTHR23267:SF5 gb def: Hypothetical protein Molecular function unclassified#MF00208 Biological process unclassified#BP00216
63	10	23739149/24536154	ENSBTAT00000052239	24025778/24026333	1	PTHR23267:SF5	1.3e-40	PTHR23267:SF5 gb def: Hypothetical protein Molecular function unclassified#MF00208 Biological process unclassified#BP00216
63	10	23739149/24536154	ENSBTAT00000049348	24044151/24044706	1	PTHR23267:SF5	8e-38	PTHR23267:SF5 gb def: Hypothetical protein Molecular function unclassified#MF00208 Biological process unclassified#BP00216
63	10	23739149/24536154	ENSBTAT00000049556	24084568/24085660	1	PTHR23267:SF6	5.1e-34	PTHR23267:SF6 gb def: TRA@ protein Molecular function unclassified#MF00208 Biological process unclassified#BP00216
63	10	23739149/24536154	ENSBTAT00000053448	24112972/24113746	1	PTHR23267:SF6	1.8e-35	PTHR23267:SF6 gb def: TRA@ protein Molecular function unclassified#MF00208 Biological process unclassified#BP00216
63	10	23739149/24536154	ENSBTAT00000055801	24136419/24137949	1	PTHR19343	2.3e-36	PTHR19433 T-CELL RECEPTOR ALPHA CHAIN V REGION-RELATED Receptor#MF00001>Immunoglobulin receptor family member#MF00004;Defense/immunity protein#MF00173>Immunoglobulin receptor family member#MF00004 Immunity and defense#BP00148>T-cell mediated immunity#BP00149
63	10	23739149/24536154	ENSBTAT00000056153	24137401/24137949	1	PTHR19343	2.6e-43	PTHR19433 T-CELL RECEPTOR ALPHA CHAIN V REGION-RELATED Receptor#MF00001>Immunoglobulin receptor family member#MF00004;Defense/immunity protein#MF00173>Immunoglobulin receptor family member#MF00004 Immunity and defense#BP00148>T-cell mediated immunity#BP00149
63	10	23739149/24536154	ENSBTAT00000032510	24147174/24148192	1	PTHR19433	1.4e-35	PTHR19433 T-CELL RECEPTOR ALPHA CHAIN V REGION-RELATED Receptor#MF00001>Immunoglobulin receptor family member#MF00004;Defense/immunity protein#MF00173>Immunoglobulin receptor family member#MF00004 Immunity and defense#BP00148>T-cell mediated immunity#BP00149
63	10	23739149/24536154	ENSBTAT00000053868	24164494/24173144	1	PTHR19433:SF2	5.2e-22	PTHR19433:SF2 T-CELL RECEPTOR ALPHA CHAIN V REGION Receptor#MF00001>Immunoglobulin receptor family member#MF00004;Defense/immunity protein#MF00173>Immunoglobulin receptor family member#MF00004 Immunity and defense#BP00148>T-cell mediated immunity#BP00149 T cell activation#T cell activation#P00053>TCR alpha#TCR alpha#P01301
63	10	23739149/24536154	ENSBTAT00000057174	24164494/24165194	1	PTHR19367	6.7e-25	PTHR19367 T-CELL RECEPTOR ALPHA CHAIN V REGION Defense/immunity protein#MF00173>Other defense and immunity protein#MF00177 Biological process unclassified#BP00216
63	10	23739149/24536154	ENSBTAT00000056916	24170651/24173144	1	PTHR19433:SF2	5.2e-22	PTHR19433:SF2 T-CELL RECEPTOR ALPHA CHAIN V REGION Receptor#MF00001>Immunoglobulin receptor family member#MF00004;Defense/immunity protein#MF00173>Immunoglobulin receptor family member#MF00004 Immunity and defense#BP00148>T-cell mediated immunity#BP00149 T cell activation#T cell activation#P00053>TCR alpha#TCR alpha#P01301
63	10	23739149/24536154	ENSBTAT00000050271	24182239/24182846	1	PTHR19367	3.6e-24	PTHR19367 T-CELL RECEPTOR ALPHA CHAIN V REGION Defense/immunity protein#MF00173>Other defense and immunity protein#MF00177 Biological process unclassified#BP00216
63	10	23739149/24536154	ENSBTAT00000049516	24227712/24228263	1	PTHR19339	4.9e-50	PTHR19339 FAMILY NOT NAMED Molecular function unclassified#MF00208 Biological process unclassified#BP00216
63	10	23739149/24536154	ENSBTAT00000057215	24312726/24313235	-1	PTHR23267:SF6	1.7e-34	PTHR23267:SF6 gb def: TRA@ protein Molecular function unclassified#MF00208 Biological process unclassified#BP00216
63	10	23739149/24536154	ENSBTAT00000056814	24323260/24324318	-1	PTHR23267:SF3	1.3e-32	PTHR23267:SF3 gb def: Hypothetical protein Molecular function unclassified#MF00208 Biological process unclassified#BP00216 T cell activation#T cell activation#P00053>TCR alpha#TCR alpha#P01301
63	10	23739149/24536154	ENSBTAT00000055235	24373134/24373689	1	PTHR23267:SF5	2.2e-40	PTHR23267:SF5 gb def: Hypothetical protein Molecular function unclassified#MF00208 Biological process unclassified#BP00216
63	10	23739149/24536154	ENSBTAT00000056708	24392685/24393242	1	PTHR23267:SF5	8e-38	PTHR23267:SF5 gb def: Hypothetical protein Molecular function unclassified#MF00208 Biological process unclassified#BP00216
63	10	23739149/24536154	ENSBTAT00000046912	24413962/24414513	1	PTHR19339	4.9e-50	PTHR19339 FAMILY NOT NAMED Molecular function unclassified#MF00208 Biological process unclassified#BP00216
63	10	23739149/24536154	ENSBTAT00000056625	24428490/24429402	-1	PTHR23267:SF5	4.6e-43	PTHR23267:SF5 gb def: Hypothetical protein Molecular function unclassified#MF00208 Biological process unclassified#BP00216
63	10	23739149/24536154	ENSBTAT00000052942	24445301/24445822	-1	PTHR23267:SF5	3.6e-20	PTHR23267:SF5 gb def: Hypothetical protein Molecular function unclassified#MF00208 Biological process unclassified#BP00216
64	10	24593376/24713825	ENSBTAT00000046904	24616234/24617530	-1	PTHR19433	2.1e-18	PTHR19433 T-CELL RECEPTOR ALPHA CHAIN V REGION-RELATED Receptor#MF00001>Immunoglobulin receptor family member#MF00004;Defense/immunity protein#MF00173>Immunoglobulin receptor family member#MF00004 Immunity and defense#BP00148>T-cell mediated immunity#BP00149
64	10	24593376/24713825	ENSBTAT00000007802	24635983/24637293	-1	PTHR10178:SF23	2.8e-33	PTHR10178:SF23 ENV POLYPROTEIN Viral protein#MF00190>Viral coat protein#MF00191 Biological process unclassified#BP00216
64	10	24593376/24713825	ENSBTAT00000046900	24660488/24660993	-1	PTHR19433	2.6e-31	PTHR19433 T-CELL RECEPTOR ALPHA CHAIN V REGION-RELATED Receptor#MF00001>Immunoglobulin receptor family member#MF00004;Defense/immunity protein#MF00173>Immunoglobulin receptor family member#MF00004 Immunity and defense#BP00148>T-cell mediated immunity#BP00149
64	10	24593376/24713825	ENSBTAT00000056018	24669458/24670015	-1	PTHR19339	3.7e-53	PTHR19339 FAMILY NOT NAMED Molecular function unclassified#MF00208 Biological process unclassified#BP00216
64	10	24593376/24713825	ENSBTAT00000052245	24673896/24674367	-1	PTHR19367	7e-58	PTHR19367 T-CELL RECEPTOR ALPHA CHAIN V REGION Defense/immunity protein#MF00173>Other defense and immunity protein#MF00177 Biological process unclassified#BP00216
64	10	24593376/24713825	ENSBTAT00000056045	24673896/24674317	-1	PTHR19367	1.4e-58	PTHR19367 T-CELL RECEPTOR ALPHA CHAIN V REGION Defense/immunity protein#MF00173>Other defense and immunity protein#MF00177 Biological process unclassified#BP00216
64	10	24593376/24713825	ENSBTAT00000002757	24684019/24684553	-1	PTHR19433	2.6e-27	PTHR19433 T-CELL RECEPTOR ALPHA CHAIN V REGION-RELATED Receptor#MF00001>Immunoglobulin receptor family member#MF00004;Defense/immunity protein#MF00173>Immunoglobulin receptor family member#MF00004 Immunity and defense#BP00148>T-cell mediated immunity#BP00149
64	10	24593376/24713825	ENSBTAT00000057603	24700316/24700924	-1	PTHR23267:SF6	4.5e-32	PTHR23267:SF6 gb def: TRA@ protein Molecular function unclassified#MF00208 Biological process unclassified#BP00216
64	10	24593376/24713825	ENSBTAT00000056853	24701005/24702983	-1	PTHR19367	4.7e-21	PTHR19367 T-CELL RECEPTOR ALPHA CHAIN V REGION Defense/immunity protein#MF00173>Other defense and immunity protein#MF00177 Biological process unclassified#BP00216
64	10	24593376/24713825	ENSBTAT00000053997	24702366/24702977	-1	PTHR19367	4.7e-21	PTHR19367 T-CELL RECEPTOR ALPHA CHAIN V REGION Defense/immunity protein#MF00173>Other defense and immunity protein#MF00177 Biological process unclassified#BP00216
64	10	24593376/24713825	ENSBTAT00000055998	24702514/24703045	-1	PTHR23267:SF3	2.3e-19	PTHR23267:SF3 gb def: Hypothetical protein Molecular function unclassified#MF00208 Biological process unclassified#BP00216 T cell activation#T cell activation#P00053>TCR alpha#TCR alpha#P01301
66	12	22130801/22171309	ENSBTAT00000022131	22161200/22215756	-1	PTHR21506	5.6e-215	PTHR21506 COMPONENT OF OLIGOMERIC GOLGI COMPLEX 6 Molecular function unclassified#MF00208 Intracellular protein traffic#BP00125
67	12	69819004/69851121	ENSBTAT00000033690	69746729/69863933	-1	PTHR19242:SF97	0	PTHR19242:SF97 MULTIDRUG RESISTANCE-ASSOCIATED PROTEIN 4 (MRP/CMOAT-RELATED ABC TRANSPORTER) Transporter#MF00082>ATP-binding cassette (ABC) transporter#MF00084 Transport#BP00141>Small molecule transport#BP00145;Transport#BP00141>Extracellular transport and import#BP00146;Immunity and defense#BP00148>Detoxification#BP00180
67	12	69819004/69851121	ENSBTAT00000048181	69746729/69863933	-1	PTHR19242:SF97	0	PTHR19242:SF97 MULTIDRUG RESISTANCE-ASSOCIATED PROTEIN 4 (MRP/CMOAT-RELATED ABC TRANSPORTER) Transporter#MF00082>ATP-binding cassette (ABC) transporter#MF00084 Transport#BP00141>Small molecule transport#BP00145;Transport#BP00141>Extracellular transport and import#BP00146;Immunity and defense#BP00148>Detoxification#BP00180
67	12	69819004/69851121	ENSBTAT00000046255	69746729/69863933	-1	PTHR19242:SF97	0	PTHR19242:SF97 MULTIDRUG RESISTANCE-ASSOCIATED PROTEIN 4 (MRP/CMOAT-RELATED ABC TRANSPORTER) Transporter#MF00082>ATP-binding cassette (ABC) transporter#MF00084 Transport#BP00141>Small molecule transport#BP00145;Transport#BP00141>Extracellular transport and import#BP00146;Immunity and defense#BP00148>Detoxification#BP00180
68	12	70014684/70173918	ENSBTAT00000050044	69997936/70192750	-1	PTHR19242:SF97	0	PTHR19242:SF97 MULTIDRUG RESISTANCE-ASSOCIATED PROTEIN 4 (MRP/CMOAT-RELATED ABC TRANSPORTER) Transporter#MF00082>ATP-binding cassette (ABC) transporter#MF00084 Transport#BP00141>Small molecule transport#BP00145;Transport#BP00141>Extracellular transport and import#BP00146;Immunity and defense#BP00148>Detoxification#BP00180
69	12	70543324/70574621	ENSBTAT00000056559	70531528/70619722	1	PTHR12002:SF13	1.3e-142	PTHR12002:SF13 CLAUDIN-10 Cell junction protein#MF00276>Tight junction#MF00184 Cell structure and motility#BP00285>Cell structure#BP00286
72	13	25519304/25550840	ENSBTAT00000032890	25501405/25801774	1
74	13	55497175/55554595	ENSBTAT00000004108	55551829/55564297	1	PTHR15107	1.3e-88	PTHR15107 RETINOBLASTOMA BINDING PROTEIN 8 Transcription factor#MF00036>Transcription cofactor#MF00275 Nucleoside, nucleotide and nucleic acid metabolism#BP00031>DNA metabolism#BP00034>DNA repair#BP00036;Nucleoside, nucleotide and nucleic acid metabolism#BP00031>mRNA transcription#BP00040>mRNA transcription regulation#BP00044;Cell cycle#BP00203>Cell cycle control#BP00207;Cell proliferation and di…
74	13	55497175/55554595	ENSBTAT00000060959	54723098/55859647	1	PTHR15138:SF9	0	PTHR15138:SF9 SUBFAMILY NOT NAMED Molecular function unclassified#MF00208 Biological process unclassified#BP00216 Huntington disease#Huntington disease#P00029>TAFII130#TAFII130#P00806;Transcription regulation by bZIP transcription factor#Transcription regulation by bZIP transcription factor#P00055>TBP-associated factors#TBP-associated factors#P01385;General transcription regulation#General transc…
74	13	55497175/55554595	ENSBTAT00000027184	55513286/55523248	1	PTHR10071:SF24	4.6e-172	PTHR10071:SF24 GATA BINDING FACTOR-1B (TRANSCRIPTION FACTOR XGATA-1B) Transcription factor#MF00036>Zinc finger transcription factor#MF00222>Other zinc finger transcription factor#MF00225 Nucleoside, nucleotide and nucleic acid metabolism#BP00031>mRNA transcription#BP00040>mRNA transcription regulation#BP00044;Developmental processes#BP00193>Mesoderm development#BP00248>Heart development#BP00251
75	13	71764181/71801360	ENSBTAT00000061331	71694392/72288387	-1	PTHR19134:SF6	2e-69	PTHR19134:SF6 gb def: OTTHUMP00000017183 (Fragment) Molecular function unclassified#MF00208 Biological process unclassified#BP00216
77	13	64082600/64157186	GeneID:508158/ AHCY	64101107/64116825	-1	AHCY
79	14	74315368/74554497	ENSBTAT00000061360	74288412/74343221	-1
80	14	76055046/76105779	ENSBTAT00000045723	76046197/76056557	1	PTHR18952:SF30	2.5e-141	PTHR18952:SF30 CARBONIC ANHYDRASE I (CARBONATE DEHYDRATASE I) Lyase#MF00157>Dehydratase#MF00159 Other metabolism#BP00289>Other carbon metabolism#BP00292
80	14	76055046/76105779	ENSBTAT00000021787	76058440/76066039	1	PTHR18952:SF30	5.2e-125	PTHR18952:SF30 CARBONIC ANHYDRASE I (CARBONATE DEHYDRATASE I) Lyase#MF00157>Dehydratase#MF00159 Other metabolism#BP00289>Other carbon metabolism#BP00292
80	14	76055046/76105779	ENSBTAT00000031225	76104895/76115880	1	PTHR18952:SF30	6e-139	PTHR18952:SF30 CARBONIC ANHYDRASE I (CARBONATE DEHYDRATASE I) Lyase#MF00157>Dehydratase#MF00159 Other metabolism#BP00289>Other carbon metabolism#BP00292
82	15	27899938/27968219	ENSBTAT00000023738	27932325/27944818	1	PTHR19264:SF213	3.8e-253	PTHR19264:SF213 C-X-C CHEMOKINE RECEPTOR TYPE 5 (CXCR-5) (BURKITTS LYMPHOMA RECEPTOR 1 HOMOLOG) Receptor#MF00001>G-protein coupled receptor#MF00002 Signal transduction#BP00102>Cell surface receptor mediated signal transduction#BP00103>G-protein mediated signaling#BP00104;Signal transduction#BP00102>Cell surface receptor mediated signal transduction#BP00103>Cytokine and chemokine mediated signalin…
82	15	27899938/27968219	ENSBTAT00000006774	27946979/27957515	-1	PTHR15185:SF3	0	PTHR15185:SF3 BCL9-2 Molecular function unclassified#MF00208 Developmental processes#BP00193>Mesoderm development#BP00248
83	15	45152110/45193071	ENSBTAT00000037575	45158911/45160003	1	PTHR11398:SF110	2.8e-221	PTHR11398:SF110 OLFACTORY RECEPTOR MOR103 Receptor#MF00001>G-protein coupled receptor#MF00002 Signal transduction#BP00102>Cell surface receptor mediated signal transduction#BP00103>G-protein mediated signaling#BP00104;Sensory perception#BP00182>Chemosensory perception#BP00183>Olfaction#BP00184
83	15	45152110/45193071	ENSBTAT00000056010	45158911/45159981	1	PTHR11398:SF110	2.8e-221	PTHR11398:SF110 OLFACTORY RECEPTOR MOR103 Receptor#MF00001>G-protein coupled receptor#MF00002 Signal transduction#BP00102>Cell surface receptor mediated signal transduction#BP00103>G-protein mediated signaling#BP00104;Sensory perception#BP00182>Chemosensory perception#BP00183>Olfaction#BP00184
84	15	50726505/50751303	ENSBTAT00000017425	50441660/50753322	-1	PTHR15136:SF4	0	PTHR15136:SF4 SUBFAMILY NOT NAMED Molecular function unclassified#MF00208 Biological process unclassified#BP00216
85	15	54311184/54361583	ENSBTAT00000039717	54305074/54315306	1	PTHR11461:SF27	2.6e-261	PTHR11461:SF27 47 KD HEAT SHOCK PROTEIN Select regulatory molecule#MF00093>Protease inhibitor#MF00102>Serine protease inhibitor#MF00250 Protein metabolism and modification#BP00060>Proteolysis#BP00071
85	15	54311184/54361583	ENSBTAT00000001366	54330568/54493185	-1	PTHR14759:SF4	0	PTHR14759:SF4 SUBFAMILY NOT NAMED Molecular function unclassified#MF00208 Biological process unclassified#BP00216
88	16	33150610/33181900	ENSBTAT00000057157	32741976/33245448	1	PTHR10845:SF26	9.3e-119	PTHR10845:SF26 REGULATOR OF G PROTEIN SIGNALING 7, RGS7 Select regulatory molecule#MF00093>G-protein modulator#MF00100 Signal transduction#BP00102>Cell surface receptor mediated signal transduction#BP00103>G-protein mediated signaling#BP00104 Heterotrimeric G-protein signaling pathway-Gi alpha and Gs alpha mediated pathway#Heterotrimeric G-protein signaling pathway-Gi alpha and Gs alpha mediated …
88	16	33150610/33181900	ENSBTAT00000007123	33016558/33246098	1	PTHR10845:SF26	9.3e-119	PTHR10845:SF26 REGULATOR OF G PROTEIN SIGNALING 7, RGS7 Select regulatory molecule#MF00093>G-protein modulator#MF00100 Signal transduction#BP00102>Cell surface receptor mediated signal transduction#BP00103>G-protein mediated signaling#BP00104 Heterotrimeric G-protein signaling pathway-Gi alpha and Gs alpha mediated pathway#Heterotrimeric G-protein signaling pathway-Gi alpha and Gs alpha mediated …
89	16	77828269/77903749	ENSBTAT00000018029	77840450/77844316	-1	PTHR13276	1.4e-38	PTHR13276 GUANINE NUCLEOTIDE EXCHANGE FACTOR MSS4 Select regulatory molecule#MF00093>G-protein modulator#MF00100>Guanyl-nucleotide exchange factor#MF00101 Intracellular protein traffic#BP00125;Transport#BP00141
89	16	77828269/77903749	ENSBTAT00000040284	77847108/77869097	-1	PTHR23230:SF154	0	PTHR23230:SF154 KELCH-LIKE PROTEIN 12 Cytoskeletal protein#MF00091>Actin binding cytoskeletal protein#MF00261>Non-motor actin binding protein#MF00262 Cell structure and motility#BP00285>Cell structure#BP00286
89	16	77828269/77903749	ENSBTAT00000012826	77856069/77869044	-1	PTHR23230:SF154	3.5e-203	PTHR23230:SF154 KELCH-LIKE PROTEIN 12 Cytoskeletal protein#MF00091>Actin binding cytoskeletal protein#MF00261>Non-motor actin binding protein#MF00262 Cell structure and motility#BP00285>Cell structure#BP00286
89	16	77828269/77903749	ENSBTAT00000040283	77874126/77887635	-1	PTHR20855:SF13	5.8e-233	PTHR20855:SF13 ADIPONECTIN RECEPTOR Receptor#MF00001 Lipid, fatty acid and steroid metabolism#BP00019>Fatty acid metabolism#BP00020;Lipid, fatty acid and steroid metabolism#BP00019>Lipid metabolism#BP00290;Signal transduction#BP00102>Cell surface receptor mediated signal transduction#BP00103
89	16	77828269/77903749	ENSBTAT00000026548	77892497/77897602	-1	PTHR19370:SF4	3.2e-120	PTHR19370:SF4 NADH-CYTOCHROME B5 REDUCTASE Oxidoreductase#MF00123>Reductase#MF00127 Lipid, fatty acid and steroid metabolism#BP00019>Fatty acid metabolism#BP00020>Fatty acid desaturation#BP00023;Lipid, fatty acid and steroid metabolism#BP00019>Steroid metabolism#BP00295>Cholesterol metabolism#BP00026;Electron transport#BP00076>Other pathways of electron transport#BP00080
91	17	10532314/11608092	ENSBTAT00000003291	10745308/10838834	1	PTHR11865:SF157	3.4e-219	PTHR11865:SF157 MINERALOCORTICOID RECEPTOR (MR) Receptor#MF00001>Nuclear hormone receptor#MF00003;Transcription factor#MF00036>Nuclear hormone receptor#MF00003;Nucleic acid binding#MF00042 Biological process unclassified#BP00216
91	17	10532314/11608092	ENSBTAT00000003283	10862643/11273839	-1	PTHR12552:SF1	0	PTHR12552:SF1 GRAF-RELATED Select regulatory molecule#MF00093>G-protein modulator#MF00100 Signal transduction#BP00102>Cell communication#BP00274>Cell adhesion-mediated signaling#BP00120 PDGF signaling pathway#PDGF signaling pathway#P00047>GTPase-activating protein Rho#Rho#P01174;Integrin signalling pathway#Integrin signalling pathway#P00034>GTPase regulator associated with FAK#GRAF#P00926
91	17	10532314/11608092	ENSBTAT00000013701	11322239/11354877	1	PTHR11006:SF5	0	PTHR11006:SF5 PROTEIN ARGININE N-METHYLTRANSFERASE-RELATED Transferase#MF00131>Methyltransferase#MF00133 Protein metabolism and modification#BP00060>Protein modification#BP00063>Protein methylation#BP00065
91	17	10532314/11608092	ENSBTAT00000013696	11355481/11395782	-1	PTHR23423:SF2	7.6e-213	PTHR23423:SF2 ORGANIC SOLUTE TRANSPORTER-RELATED Transporter#MF00082>Other transporter#MF00086 Biological process unclassified#BP00216
91	17	10532314/11608092	ENSBTAT00000018173	11475504/11548412	-1	PTHR19264:SF69	4.3e-267	PTHR19264:SF69 ENDOTHELIN RECEPTOR Receptor#MF00001>G-protein coupled receptor#MF00002 Signal transduction#BP00102>Cell surface receptor mediated signal transduction#BP00103>G-protein mediated signaling#BP00104;Signal transduction#BP00102>Intracellular signaling cascade#BP00111>Calcium mediated signaling#BP00112;Muscle contraction#BP00173;Developmental processes#BP00193>Ectoderm development#BP002…
91	17	10532314/11608092	ENSBTAT00000052702	11475533/11548425	-1	PTHR19264:SF69	1.4e-261	PTHR19264:SF69 ENDOTHELIN RECEPTOR Receptor#MF00001>G-protein coupled receptor#MF00002 Signal transduction#BP00102>Cell surface receptor mediated signal transduction#BP00103>G-protein mediated signaling#BP00104;Signal transduction#BP00102>Intracellular signaling cascade#BP00111>Calcium mediated signaling#BP00112;Muscle contraction#BP00173;Developmental processes#BP00193>Ectoderm development#BP002…
93	17	65294601/65338105	ENSBTAT00000008756	65299706/65360887	1	PTHR22767:SF3	0	PTHR22767:SF3 PEPTIDE ALPHA-N-ACETYLTRANSFERASE-RELATED Transferase#MF00131>Acetyltransferase#MF00136 Protein metabolism and modification#BP00060>Protein modification#BP00063>Protein acetylation#BP00066;Cell structure and motility#BP00285
94	18	12857874/12944720	ENSBTAT00000005080	12880152/12887202	-1	PTHR15168	1.8e-152	PTHR15168 FAMILY NOT NAMED Molecular function unclassified#MF00208 Biological process unclassified#BP00216
94	18	12857874/12944720	ENSBTAT00000015994	12887957/12894619	-1	PTHR10977	1.8e-157	PTHR10977 DIPHOSPHOMEVALONATE DECARBOXYLASE Lyase#MF00157>Decarboxylase#MF00161 Lipid, fatty acid and steroid metabolism#BP00019>Steroid metabolism#BP00295>Cholesterol metabolism#BP00026 Cholesterol biosynthesis#Cholesterol biosynthesis#P00014>Diphosphomevalonate decarboxylase#Diphosphomevalonate decarboxylase#P00496
94	18	12857874/12944720	ENSBTAT00000023305	12908123/12913750	-1	PTHR11389	2e-41	PTHR11389 ZINC FINGER PROTEIN Transcription factor#MF00036>Zinc finger transcription factor#MF00222;Nucleic acid binding#MF00042>Other DNA-binding protein#MF00286 Nucleoside, nucleotide and nucleic acid metabolism#BP00031>mRNA transcription#BP00040>mRNA transcription regulation#BP00044
94	18	12857874/12944720	ENSBTAT00000027892	12918431/12926761	-1	PTHR13982:SF4	1.1e-196	PTHR13982:SF4 ZINC FINGER PROTEIN 228 Transcription factor#MF00036>Zinc finger transcription factor#MF00222 Developmental processes#BP00193>Gametogenesis#BP00194>Spermatogenesis and motility#BP00197
94	18	12857874/12944720	ENSBTAT00000032535	12926513/12933856	1	PTHR20882:SF7	1.5e-291	PTHR20882:SF7 SUBFAMILY NOT NAMED Molecular function unclassified#MF00208 Biological process unclassified#BP00216
94	18	12857874/12944720	ENSBTAT00000027897	12933890/12949321	-1	PTHR13167:SF7	0	PTHR13167:SF7 UNCHARACTERIZED Molecular function unclassified#MF00208 Biological process unclassified#BP00216
94	18	12857874/12944720	ENSBTAT00000026006	12828034/12871155	1
94	18	12857874/12944720	ENSBTAT00000061317	12834311/12870549	1	PTHR12506:SF5	9.6e-06	PTHR12506:SF5 PROTEIN PHOSPHATASE 1 Molecular function unclassified#MF00208 Biological process unclassified#BP00216
95	18	13012919/13064014	ENSBTAT00000006001	13010468/13026256	-1	PTHR10342:SF27	0	PTHR10342:SF27 N-ACETYLGALACTOSAMINE-6-SULFATASE Hydrolase#MF00141>Other hydrolase#MF00156 Carbohydrate metabolism#BP00001>Other polysaccharide metabolism#BP00009;Sulfur metabolism#BP00101
95	18	13012919/13064014	ENSBTAT00000025533	13028929/13032864	1	PTHR12403:SF2	7.1e-96	PTHR12403:SF2 UNCHARACTERIZED Molecular function unclassified#MF00208 Biological process unclassified#BP00216
95	18	13012919/13064014	ENSBTAT00000032540	13035582/13038238	-1	PTHR10432:SF61	1.4e-30	PTHR10432:SF61 POLYADENYLATE-BINDING PROTEIN 2 Nucleic acid binding#MF00042>mRNA processing factor#MF00065>mRNA polyadenylation factor#MF00067 Nucleoside, nucleotide and nucleic acid metabolism#BP00031>Pre-mRNA processing#BP00047>mRNA polyadenylation#BP00049
95	18	13012919/13064014	ENSBTAT00000014515	13054161/13072931	-1	PTHR10379:SF6	0	PTHR10379:SF6 ETO/MGT8-RELATED 2 Transcription factor#MF00036>Transcription cofactor#MF00275 Nucleoside, nucleotide and nucleic acid metabolism#BP00031>mRNA transcription#BP00040>mRNA transcription regulation#BP00044;Nucleoside, nucleotide and nucleic acid metabolism#BP00031>Chromatin packaging and remodeling#BP00273
96	18	61163776/61688113	ENSBTAT00000002953	61162651/61167084	1	PTHR11785:SF53	1.8e-199	PTHR11785:SF53 CATIONIC AMINO ACID TRANSPORTER Transporter#MF00082>Amino acid transporter#MF00288 Amino acid metabolism#BP00013>Amino acid transport#BP00016;Transport#BP00141>Amino acid transport#BP00016
96	18	61163776/61688113	ENSBTAT00000023821	61227344/61251183	1	PTHR11785:SF53	4.9e-230	PTHR11785:SF53 CATIONIC AMINO ACID TRANSPORTER Transporter#MF00082>Amino acid transporter#MF00288 Amino acid metabolism#BP00013>Amino acid transport#BP00016;Transport#BP00141>Amino acid transport#BP00016
96	18	61163776/61688113	ENSBTAT00000023823	61407247/61414873	1	PTHR11785:SF53	6.6e-241	PTHR11785:SF53 CATIONIC AMINO ACID TRANSPORTER Transporter#MF00082>Amino acid transporter#MF00288 Amino acid metabolism#BP00013>Amino acid transport#BP00016;Transport#BP00141>Amino acid transport#BP00016
96	18	61163776/61688113	ENSBTAT00000012086	61408069/61414876	1	PTHR11785:SF53	8.2e-213	PTHR11785:SF53 CATIONIC AMINO ACID TRANSPORTER Transporter#MF00082>Amino acid transporter#MF00288 Amino acid metabolism#BP00013>Amino acid transport#BP00016;Transport#BP00141>Amino acid transport#BP00016
96	18	61163776/61688113	ENSBTAT00000019910	61471881/61486895	1	PTHR11785:SF53	1.3e-269	PTHR11785:SF53 CATIONIC AMINO ACID TRANSPORTER Transporter#MF00082>Amino acid transporter#MF00288 Amino acid metabolism#BP00013>Amino acid transport#BP00016;Transport#BP00141>Amino acid transport#BP00016
96	18	61163776/61688113	ENSBTAT00000021266	61556066/61562415	1	PTHR11785:SF53	3.5e-281	PTHR11785:SF53 CATIONIC AMINO ACID TRANSPORTER Transporter#MF00082>Amino acid transporter#MF00288 Amino acid metabolism#BP00013>Amino acid transport#BP00016;Transport#BP00141>Amino acid transport#BP00016
97	19	53685103/53917831	ENSBTAT00000022896	53841538/53906739	-1	PTHR22605	7.4e-140	PTHR22605 UNCHARACTERIZED Molecular function unclassified#MF00208 Biological process unclassified#BP00216
98	22	7297898/7330813	ENSBTAT00000049352	7326634/7331555	1	PTHR19264:SF203	1.4e-272	PTHR19264:SF203 C-C CHEMOKINE RECEPTOR TYPE 4 (C-C CKR-4) Receptor#MF00001>G-protein coupled receptor#MF00002 Signal transduction#BP00102>Cell surface receptor mediated signal transduction#BP00103>G-protein mediated signaling#BP00104;Signal transduction#BP00102>Cell surface receptor mediated signal transduction#BP00103>Cytokine and chemokine mediated signaling pathway#BP00107;Immunity and defense…
100	22	43926680/43951800	ENSBTAT00000024347	43947212/43966600	1	PTHR11371:SF6	1.3e-196	PTHR11371:SF6 DEOXYRIBONUCLEASE GAMMA PRECURSOR (DNASE GAMMA) (DEOXYRIBONUCLEASE I-LIKE 3) Nucleic acid binding#MF00042>Nuclease#MF00044>Endodeoxyribonuclease#MF00046;Hydrolase#MF00141 Nucleoside, nucleotide and nucleic acid metabolism#BP00031>DNA metabolism#BP00034>DNA degradation#BP00037;Apoptosis#BP00179>Apoptotic processes#BP00254
101	22	45770738/45814880	ENSBTAT00000013237	45456043/46002894	1	PTHR18861	0	PTHR18861 RAB6-INTERACTING PROTEIN 2/ELKS/ERC/CAST Select regulatory molecule#MF00093>G-protein modulator#MF00100;Membrane traffic protein#MF00267 Intracellular protein traffic#BP00125>General vesicle transport#BP00276
102	22	48819396/48844001	ENSBTAT00000011487	48797583/48828145	-1	PTHR22985:SF86	6.9e-268	PTHR22985:SF86 PROTEIN KINASE C (PKC) Transfer/carrier protein#MF00087;Kinase#MF00107>Protein kinase#MF00108>Non-receptor serine/threonine protein kinase#MF00213;Select calcium binding protein#MF00188>Calmodulin related protein#MF00218;Select calcium binding protein#MF00188>Annexin#MF00219 Protein metabolism and modification#BP00060>Protein modification#BP00063>Protein phosphorylation#BP00064;Sig…
103	22	52793176/52913607	ENSBTAT00000003935	52790232/52796524	1	PTHR11349	1.2e-32	PTHR11349 NUCLEOSIDE DIPHOSPHATE KINASE Kinase#MF00107>Nucleotide kinase#MF00110 Nucleoside, nucleotide and nucleic acid metabolism#BP00031>Pyrimidine metabolism#BP00033 De novo purine biosynthesis#De novo purine biosynthesis#P02738>GDP kinase#GDP kinase#P02891;De novo purine biosynthesis#De novo purine biosynthesis#P02738>dADP kinase#dADP kinase#P02907;De novo purine biosynthesis#De novo purine …
103	22	52793176/52913607	ENSBTAT00000003930	52806997/52808945	-1	PTHR10206	6.3e-92	PTHR10206 CATHELICIDIN-RELATED Select regulatory molecule#MF00093>Protease inhibitor#MF00102;Defense/immunity protein#MF00173>Antibacterial response protein#MF00176 Immunity and defense#BP00148>Other immune and defense#BP00161
103	22	52793176/52913607	ENSBTAT00000026750	52811830/52821304	-1	PTHR10206	6.4e-91	PTHR10206 CATHELICIDIN-RELATED Select regulatory molecule#MF00093>Protease inhibitor#MF00102;Defense/immunity protein#MF00173>Antibacterial response protein#MF00176 Immunity and defense#BP00148>Other immune and defense#BP00161
103	22	52793176/52913607	ENSBTAT00000026751	52811931/52814404	-1	PTHR10206	8.4e-91	PTHR10206 CATHELICIDIN-RELATED Select regulatory molecule#MF00093>Protease inhibitor#MF00102;Defense/immunity protein#MF00173>Antibacterial response protein#MF00176 Immunity and defense#BP00148>Other immune and defense#BP00161
103	22	52793176/52913607	ENSBTAT00000011364	52819879/52821308	-1	PTHR10206	1.3e-89	PTHR10206 CATHELICIDIN-RELATED Select regulatory molecule#MF00093>Protease inhibitor#MF00102;Defense/immunity protein#MF00173>Antibacterial response protein#MF00176 Immunity and defense#BP00148>Other immune and defense#BP00161
103	22	52793176/52913607	ENSBTAT00000026747	52826416/52827796	-1	PTHR10206	1.9e-92	PTHR10206 CATHELICIDIN-RELATED Select regulatory molecule#MF00093>Protease inhibitor#MF00102;Defense/immunity protein#MF00173>Antibacterial response protein#MF00176 Immunity and defense#BP00148>Other immune and defense#BP00161
103	22	52793176/52913607	ENSBTAT00000021503	52834263/52835430	-1	PTHR10206	1.7e-79	PTHR10206 CATHELICIDIN-RELATED Select regulatory molecule#MF00093>Protease inhibitor#MF00102;Defense/immunity protein#MF00173>Antibacterial response protein#MF00176 Immunity and defense#BP00148>Other immune and defense#BP00161
103	22	52793176/52913607	ENSBTAT00000034610	52849368/52851550	-1	PTHR10206	4.4e-92	PTHR10206 CATHELICIDIN-RELATED Select regulatory molecule#MF00093>Protease inhibitor#MF00102;Defense/immunity protein#MF00173>Antibacterial response protein#MF00176 Immunity and defense#BP00148>Other immune and defense#BP00161
103	22	52793176/52913607	ENSBTAT00000044798	52861597/52862737	-1	PTHR10206	2.5e-79	PTHR10206 CATHELICIDIN-RELATED Select regulatory molecule#MF00093>Protease inhibitor#MF00102;Defense/immunity protein#MF00173>Antibacterial response protein#MF00176 Immunity and defense#BP00148>Other immune and defense#BP00161
103	22	52793176/52913607	ENSBTAT00000034609	52871550/52873055	-1	PTHR10206	1.7e-93	PTHR10206 CATHELICIDIN-RELATED Select regulatory molecule#MF00093>Protease inhibitor#MF00102;Defense/immunity protein#MF00173>Antibacterial response protein#MF00176 Immunity and defense#BP00148>Other immune and defense#BP00161
103	22	52793176/52913607	ENSBTAT00000044791	52884482/52885554	-1	PTHR10206	9.7e-69	PTHR10206 CATHELICIDIN-RELATED Select regulatory molecule#MF00093>Protease inhibitor#MF00102;Defense/immunity protein#MF00173>Antibacterial response protein#MF00176 Immunity and defense#BP00148>Other immune and defense#BP00161
103	22	52793176/52913607	ENSBTAT00000044790	52887732/52888813	-1	PTHR10206	1.7e-74	PTHR10206 CATHELICIDIN-RELATED Select regulatory molecule#MF00093>Protease inhibitor#MF00102;Defense/immunity protein#MF00173>Antibacterial response protein#MF00176 Immunity and defense#BP00148>Other immune and defense#BP00161
103	22	52793176/52913607	ENSBTAT00000044788	52898483/52899424	-1	PTHR10206	6.1e-73	PTHR10206 CATHELICIDIN-RELATED Select regulatory molecule#MF00093>Protease inhibitor#MF00102;Defense/immunity protein#MF00173>Antibacterial response protein#MF00176 Immunity and defense#BP00148>Other immune and defense#BP00161
103	22	52793176/52913607	ENSBTAT00000017763	52905653/52907607	-1	PTHR10206	5.7e-93	PTHR10206 CATHELICIDIN-RELATED Select regulatory molecule#MF00093>Protease inhibitor#MF00102;Defense/immunity protein#MF00173>Antibacterial response protein#MF00176 Immunity and defense#BP00148>Other immune and defense#BP00161
104	22	58268935/58312222	ENSBTAT00000001760	58307843/58437762	-1	PTHR11865:SF209	1.1e-287	PTHR11865:SF209 PEROXISOME PROLIFERATOR ACTIVATED RECEPTOR GAMMA (PPAR-GAMMA) Receptor#MF00001>Nuclear hormone receptor#MF00003;Transcription factor#MF00036>Nuclear hormone receptor#MF00003;Nucleic acid binding#MF00042 Carbohydrate metabolism#BP00001>Monosaccharide metabolism#BP00011;Lipid, fatty acid and steroid metabolism#BP00019>Regulation of lipid, fatty acid and steroid metabolism#BP00027;Nu…
104	22	58268935/58312222	ENSBTAT00000044038	58307918/58380622	-1	PTHR11865:SF209	1.1e-287	PTHR11865:SF209 PEROXISOME PROLIFERATOR ACTIVATED RECEPTOR GAMMA (PPAR-GAMMA) Receptor#MF00001>Nuclear hormone receptor#MF00003;Transcription factor#MF00036>Nuclear hormone receptor#MF00003;Nucleic acid binding#MF00042 Carbohydrate metabolism#BP00001>Monosaccharide metabolism#BP00011;Lipid, fatty acid and steroid metabolism#BP00019>Regulation of lipid, fatty acid and steroid metabolism#BP00027;Nu…
104	22	58268935/58312222	ENSBTAT00000044042	58308047/58437782	-1	PTHR11865:SF209	1.1e-287	PTHR11865:SF209 PEROXISOME PROLIFERATOR ACTIVATED RECEPTOR GAMMA (PPAR-GAMMA) Receptor#MF00001>Nuclear hormone receptor#MF00003;Transcription factor#MF00036>Nuclear hormone receptor#MF00003;Nucleic acid binding#MF00042 Carbohydrate metabolism#BP00001>Monosaccharide metabolism#BP00011;Lipid, fatty acid and steroid metabolism#BP00019>Regulation of lipid, fatty acid and steroid metabolism#BP00027;Nu…
107	23	20219981/20250957	ENSBTAT00000046658	20181996/20262101	-1	PTHR10300:SF5	5.6e-120	PTHR10300:SF5 CALCIPRESSIN 2 Signaling molecule#MF00016>Other signaling molecule#MF00023 Signal transduction#BP00102>Intracellular signaling cascade#BP00111;Developmental processes#BP00193>Ectoderm development#BP00246
108	23	26179921/26254787	ENSBTAT00000034283	26189229/26195330	-1	PTHR19944:SF27	1.7e-139	PTHR19944:SF27 MHC CLASS II ALPHA CHAIN Defense/immunity protein#MF00173>Major histocompatibility complex antigen#MF00175 Immunity and defense#BP00148>T-cell mediated immunity#BP00149>MHCII-mediated immunity#BP00151 T cell activation#T cell activation#P00053>MHC-antigen#MHC-antigen#P01316
108	23	26179921/26254787	ENSBTAT00000046279	26213689/26227039	1	PTHR19944:SF26	1.8e-177	PTHR19944:SF26 MHC CLASS II BETA CHAIN Defense/immunity protein#MF00173>Major histocompatibility complex antigen#MF00175 Immunity and defense#BP00148>T-cell mediated immunity#BP00149>MHCII-mediated immunity#BP00151
108	23	26179921/26254787	ENSBTAT00000028070	26213689/26225108	1	PTHR19944:SF26	2.1e-176	PTHR19944:SF26 MHC CLASS II BETA CHAIN Defense/immunity protein#MF00173>Major histocompatibility complex antigen#MF00175 Immunity and defense#BP00148>T-cell mediated immunity#BP00149>MHCII-mediated immunity#BP00151
108	23	26179921/26254787	ENSBTAT00000046285	26242439/26250062	-1	PTHR19944:SF27	3.9e-126	PTHR19944:SF27 MHC CLASS II ALPHA CHAIN Defense/immunity protein#MF00173>Major histocompatibility complex antigen#MF00175 Immunity and defense#BP00148>T-cell mediated immunity#BP00149>MHCII-mediated immunity#BP00151 T cell activation#T cell activation#P00053>MHC-antigen#MHC-antigen#P01316
108	23	26179921/26254787	ENSBTAT00000019800	26243033/26250050	-1	PTHR19944:SF27	2e-153	PTHR19944:SF27 MHC CLASS II ALPHA CHAIN Defense/immunity protein#MF00173>Major histocompatibility complex antigen#MF00175 Immunity and defense#BP00148>T-cell mediated immunity#BP00149>MHCII-mediated immunity#BP00151 T cell activation#T cell activation#P00053>MHC-antigen#MHC-antigen#P01316
109	23	27873397/27911876	ENSBTAT00000026794	27843715/27873406	1	PTHR16675:SF53	7.8e-198	PTHR16675:SF53 MHC CLASS I ANTIGEN Defense/immunity protein#MF00173>Major histocompatibility complex antigen#MF00175 Immunity and defense#BP00148>T-cell mediated immunity#BP00149>MHCI-mediated immunity#BP00150
109	23	27873397/27911876	ENSBTAT00000006832	27880428/27882915	-1	PTHR16675:SF53	2.7e-79	PTHR16675:SF53 MHC CLASS I ANTIGEN Defense/immunity protein#MF00173>Major histocompatibility complex antigen#MF00175 Immunity and defense#BP00148>T-cell mediated immunity#BP00149>MHCI-mediated immunity#BP00150
109	23	27873397/27911876	ENSBTAT00000028122	27905404/27910428	1	PTHR11636:SF15	1.5e-255	PTHR11636:SF15 POU5/OCT3/OCT4 Transcription factor#MF00036>Homeobox transcription factor#MF00038 Nucleoside, nucleotide and nucleic acid metabolism#BP00031>mRNA transcription#BP00040>mRNA transcription regulation#BP00044;Developmental processes#BP00193
109	23	27873397/27911876	ENSBTAT00000019199	27911489/27915229	-1	PTHR15464	1.2e-210	PTHR15464 FAMILY NOT NAMED Molecular function unclassified#MF00208 Biological process unclassified#BP00216
110	23	30708604/30733499	ENSBTAT00000056535	30713796/30715371	1	PTHR11398:SF215	5.8e-212	PTHR11398:SF215 OLFACTORY RECEPTOR MOR256 Molecular function unclassified#MF00208 Biological process unclassified#BP00216
110	23	30708604/30733499	ENSBTAT00000057300	30714448/30717147	1	PTHR11398:SF215	3.3e-212	PTHR11398:SF215 OLFACTORY RECEPTOR MOR256 Molecular function unclassified#MF00208 Biological process unclassified#BP00216
110	23	30708604/30733499	ENSBTAT00000056463	30714448/30715446	1	PTHR11398:SF215	1e-209	PTHR11398:SF215 OLFACTORY RECEPTOR MOR256 Molecular function unclassified#MF00208 Biological process unclassified#BP00216
111	24	48201515/48226236	ENSBTAT00000010308	48219690/48318495	-1	PTHR10782	7.7e-107	PTHR10782 SUMO LIGASE Ligase#MF00170 Protein metabolism and modification#BP00060>Protein modification#BP00063 JAK/STAT signaling pathway#JAK/STAT signaling pathway#P00038>Protein inhibitors of activated STATs#PIAS#P01031;Interferon-gamma signaling pathway#Interferon-gamma signaling pathway#P00035>Protein inhibitors of activated STATs#PIAS#P00958
113	25	21355342/21399197	ENSBTAT00000025118	21336727/21383062	1	PTHR12890	1.5e-159	PTHR12890 DREV PROTEIN Molecular function unclassified#MF00208 Biological process unclassified#BP00216
113	25	21355342/21399197	ENSBTAT00000025119	21370643/21379908	-1
115	26	24620260/24694621	ENSBTAT00000046515	24640526/24657508	1	PTHR12429	1.8e-170	PTHR12429 NEURALIZED Ligase#MF00170>Ubiquitin-protein ligase#MF00283 Developmental processes#BP00193>Gametogenesis#BP00194;Developmental processes#BP00193>Ectoderm development#BP00246>Neurogenesis#BP00199;Cell proliferation and differentiation#BP00224;Cell structure and motility#BP00285>Cell motility#BP00287 Notch signaling pathway#Notch signaling pathway#P00045>Neuralized#Neuralized#P01117
115	26	24620260/24694621	ENSBTAT00000061357	24668946/24684564	-1	PTHR15706:SF2	6e-253	PTHR15706:SF2 SH3 MULTIPLE DOMAINS 1 Molecular function unclassified#MF00208 Signal transduction#BP00102>Intracellular signaling cascade#BP00111>Other intracellular signaling cascade#BP00119;Signal transduction#BP00102>Cell communication#BP00274
120	29	45803249/45896805	ENSBTAT00000028600	45867418/45870676	1	PTHR10555:SF7	1.5e-98	PTHR10555:SF7 SORTING NEXIN 6 Membrane traffic protein#MF00267>Membrane traffic regulatory protein#MF00270 Intracellular protein traffic#BP00125
120	29	45803249/45896805	ENSBTAT00000053283	45867418/45870676	1	PTHR10555:SF7	4.3e-102	PTHR10555:SF7 SORTING NEXIN 6 Membrane traffic protein#MF00267>Membrane traffic regulatory protein#MF00270 Intracellular protein traffic#BP00125
120	29	45803249/45896805	ENSBTAT00000051879	45867418/45870676	1	PTHR10555:SF7	4.2e-94	PTHR10555:SF7 SORTING NEXIN 6 Membrane traffic protein#MF00267>Membrane traffic regulatory protein#MF00270 Intracellular protein traffic#BP00125
120	29	45803249/45896805	ENSBTAT00000028602	45871602/45874258	-1	PTHR11913:SF2	3.6e-72	PTHR11913:SF2 DESTRIN/COFILIN (COFILIN 1, 2) Cytoskeletal protein#MF00091>Actin binding cytoskeletal protein#MF00261>Non-motor actin binding protein#MF00262 Cell structure and motility#BP00285>Cell structure#BP00286 Cytoskeletal regulation by Rho GTPase#Cytoskeletal regulation by Rho GTPase#P00016>Cofilin#Cofilin#P00508
120	29	45803249/45896805	ENSBTAT00000028603	45876789/45882526	1	PTHR13451	6.1e-45	PTHR13451 CLASS II CROSSOVER JUNCTION ENDONUCLEASE MUS81 Nucleic acid binding#MF00042>Nuclease#MF00044>Endoribonuclease#MF00237;Oxidoreductase#MF00123>Hydroxylase#MF00129 Nucleoside, nucleotide and nucleic acid metabolism#BP00031>DNA metabolism#BP00034>DNA replication#BP00035;Nucleoside, nucleotide and nucleic acid metabolism#BP00031>DNA metabolism#BP00034>DNA repair#BP00036;Nucleoside, nucleotid…
120	29	45803249/45896805	ENSBTAT00000053203	45876789/45882526	1	PTHR13451	7.3e-98	PTHR13451 CLASS II CROSSOVER JUNCTION ENDONUCLEASE MUS81 Nucleic acid binding#MF00042>Nuclease#MF00044>Endoribonuclease#MF00237;Oxidoreductase#MF00123>Hydroxylase#MF00129 Nucleoside, nucleotide and nucleic acid metabolism#BP00031>DNA metabolism#BP00034>DNA replication#BP00035;Nucleoside, nucleotide and nucleic acid metabolism#BP00031>DNA metabolism#BP00034>DNA repair#BP00036;Nucleoside, nucleotid…
120	29	45803249/45896805	ENSBTAT00000045273	45876789/45882526	1	PTHR13451	2e-28	PTHR13451 CLASS II CROSSOVER JUNCTION ENDONUCLEASE MUS81 Nucleic acid binding#MF00042>Nuclease#MF00044>Endoribonuclease#MF00237;Oxidoreductase#MF00123>Hydroxylase#MF00129 Nucleoside, nucleotide and nucleic acid metabolism#BP00031>DNA metabolism#BP00034>DNA replication#BP00035;Nucleoside, nucleotide and nucleic acid metabolism#BP00031>DNA metabolism#BP00034>DNA repair#BP00036;Nucleoside, nucleotid…
120	29	45803249/45896805	ENSBTAT00000028604	45882536/45889806	-1	PTHR11201:SF233	1.3e-294	PTHR11201:SF233 FIBULIN 3,4,5 Signaling molecule#MF00016;Cell adhesion molecule#MF00040;Extracellular matrix#MF00178>Extracellular matrix glycoprotein#MF00180;Select calcium binding protein#MF00188>Annexin#MF00219 Signal transduction#BP00102>Cell communication#BP00274;Sensory perception#BP00182>Vision#BP00188;Developmental processes#BP00193>Mesoderm development#BP00248>Skeletal development#BP00201
120	29	45803249/45896805	ENSBTAT00000027681	45893609/45897009	1	PTHR12411:SF39	1.2e-229	PTHR12411:SF39 CATHEPSIN W Protease#MF00153>Cysteine protease#MF00215 Protein metabolism and modification#BP00060>Proteolysis#BP00071;Immunity and defense#BP00148>T-cell mediated immunity#BP00149>MHCI-mediated immunity#BP00150;Immunity and defense#BP00148>Natural killer cell mediated immunity#BP00157
121	X	10339843/10383723	ENSBTAT00000030280	10332984/10399422	1	PTHR10766:SF13	0	PTHR10766:SF13 TRANSMEMBRANE 9 SUPERFAMILY MEMBER 2 Transporter#MF00082>Other transporter#MF00086 Intracellular protein traffic#BP00125>Endocytosis#BP00129>Phagocytosis#BP00277;Transport#BP00141>Small molecule transport#BP00145
121	X	10339843/10383723	ENSBTAT00000030600	10353226/10393812	1	PTHR10766:SF13	9.1e-187	PTHR10766:SF13 TRANSMEMBRANE 9 SUPERFAMILY MEMBER 2 Transporter#MF00082>Other transporter#MF00086 Intracellular protein traffic#BP00125>Endocytosis#BP00129>Phagocytosis#BP00277;Transport#BP00141>Small molecule transport#BP00145
123	X	37958919/37991444	ENSBTAT00000020287	37977841/38012878	1
123	X	37958919/37991444	ENSBTAT00000046182	37978162/38012877	1
124	X	49233804/49339206	ENSBTAT00000027331	49232492/49239751	-1	PTHR11984:SF20	1.3e-222	PTHR11984:SF20 GAP JUNCTION BETA-1 PROTEIN (CONNEXIN 32) Cell junction protein#MF00276>Gap junction#MF00182 Signal transduction#BP00102
124	X	49233804/49339206	ENSBTAT00000027332	49255279/49261847	-1	PTHR13976:SF3	6.2e-99	PTHR13976:SF3 HETEROGENEOUS NUCLEAR RIBONUCLEOPROTEIN (HNRNP) Nucleic acid binding#MF00042>Ribosomal protein#MF00075 Nucleoside, nucleotide and nucleic acid metabolism#BP00031>Pre-mRNA processing#BP00047>mRNA splicing#BP00048
124	X	49233804/49339206	ENSBTAT00000010136	49281618/49304128	-1	PTHR11559:SF50	0	PTHR11559:SF50 NEUROLIGIN 3 Signaling molecule#MF00016>Other signaling molecule#MF00023 Signal transduction#BP00102>Cell communication#BP00274>Cell adhesion-mediated signaling#BP00120;Cell adhesion#BP00124;Developmental processes#BP00193>Ectoderm development#BP00246>Neurogenesis#BP00199
124	X	49233804/49339206	ENSBTAT00000028464	49305908/49328199	-1	PTHR12796	0	PTHR12796 THYROID HORMONE RECEPTOR-ASSOCIATED PROTEIN Transcription factor#MF00036>Transcription cofactor#MF00275;Nucleic acid binding#MF00042 Nucleoside, nucleotide and nucleic acid metabolism#BP00031>mRNA transcription#BP00040>mRNA transcription regulation#BP00044
124	X	49233804/49339206	ENSBTAT00000010033	49332602/49336247	1	PTHR23036:SF14	6.5e-240	PTHR23036:SF14 INTERLEUKIN 2 RECEPTOR COMMON GAMMA CHAIN Receptor#MF00001>Cytokine receptor#MF00005>Interleukin receptor#MF00006 Signal transduction#BP00102>Cell surface receptor mediated signal transduction#BP00103>Cytokine and chemokine mediated signaling pathway#BP00107
124	X	49233804/49339206	ENSBTAT00000045686	49336638/49338719	1
124	X	49233804/49339206	ENSBTAT00000006418	49339148/49352115	-1	PTHR11829	1.9e-54	PTHR11829 FORKHEAD PROTEIN/ FORKHEAD PROTEIN DOMAIN Transcription factor#MF00036>Other transcription factor#MF00039;Nucleic acid binding#MF00042 Carbohydrate metabolism#BP00001;Nucleoside, nucleotide and nucleic acid metabolism#BP00031>mRNA transcription#BP00040>mRNA transcription regulation#BP00044;Signal transduction#BP00102>Cell surface receptor mediated signal transduction#BP00103>Other recep…
126	X	68010072/68125902	ENSBTAT00000053373	68105364/68106729	-1	PTHR11506:SF5	2.8e-43	PTHR11506:SF5 LYSOSOME-ASSOCIATED MEMBRANE GLYCOPROTEIN 1 Miscellaneous function#MF00197>Other miscellaneous function protein#MF00202;Membrane traffic protein#MF00267>Membrane traffic regulatory protein#MF00270 Protein metabolism and modification#BP00060>Proteolysis#BP00071;Intracellular protein traffic#BP00125>Lysosome transport#BP00280
126	X	68010072/68125902	ENSBTAT00000053930	68105364/68106729	-1	PTHR11506:SF5	1e-39	PTHR11506:SF5 LYSOSOME-ASSOCIATED MEMBRANE GLYCOPROTEIN 1 Miscellaneous function#MF00197>Other miscellaneous function protein#MF00202;Membrane traffic protein#MF00267>Membrane traffic regulatory protein#MF00270 Protein metabolism and modification#BP00060>Proteolysis#BP00071;Intracellular protein traffic#BP00125>Lysosome transport#BP00280
