# Supplementary material for: An initial comparative map of copy number variations in the goat (Capra hircus) genome
Source: BMC Genomics. 2010 Nov 17;11:639. doi: 10.1186/1471-2164-11-639 (PMC3011854; doi:10.1186/1471-2164-11-639)
Supplement: Additional file 12 — List of goat CNVRs with human orthologous genes. EntrezGene ID and gene name are reported for human orthologous genes. The file includes genes already mapped in goat and genes for which mutations in human cause or are associated with human genetic diseases (data have been retrieved from OMIM database, May 2010). [file 1471-2164-11-639-S12.XLS]

## Sheet: Foglio1
Goat CNVR no.	BTA chromosome	START/END	TRANSCRIPT	START/END	STRAND	complete_gene	Human Orthologues: EntrezGeneID:GeneName	Synonymous/notes	Gene mapped in goat	Genetic diseases in human (OMIM)
1	1	153968357/154206594	ENSBTAT00000001288	154023750/154028415	1	complete_gene	3772:KCNJ15			Mutation in this gene is associated with type 2 diabete mellitous
1	1	153968357/154206594	ENSBTAT00000014608	154092271/154227424	-1	non_complete_gene	2078:ERG
1	1	153968357/154206594	ENSBTAT00000056114	154092271/154168091	-1	complete_gene	2078:ERG
2	2	18807030/18856731	ENSBTAT00000061449	18643200/18883842	1	non_complete_gene	7273:TTN			Mutations in this gene are associated with hypertrophic cardiomyopathy and tibial muscular dystrophy
2	2	18807030/18856731	ENSBTAT00000056988	18844466/18844645	1	complete_gene	7273:TTN		TTN
2	2	18807030/18856731	ENSBTAT00000051972	18844823/18844975	1	complete_gene	7273:TTN
2	2	18807030/18856731	ENSBTAT00000054618	18848855/18855046	1	complete_gene	7273:TTN
4	2	21577568/21602367	ENSBTAT00000024045	21565224/21658015	1	non_complete_gene	80856:KIAA1715	LUNAPARK
8	2	64924281/65021907	ENSBTAT00000038374	64973199/65096426	1	non_complete_gene	84083:ZRANB3
10	2	120008382/120058529	ENSBTAT00000028418	120033290/120112529	1	non_complete_gene	1285:COL4A3			Mutations in this gene cause Alport syndrome and familial hematuria
13	3	57261212/57330804	ENSBTAT00000019785	57264865/57290576	1	complete_gene
14	3	57388447/57628331	ENSBTAT00000054358	57445778/57463381	1	complete_gene
14	3	57388447/57628331	ENSBTAT00000053287	57445796/57464354	1	complete_gene
14	3	57388447/57628331	ENSBTAT00000056398	57445835/57463381	1	complete_gene
14	3	57388447/57628331	ENSBTAT00000020043	57497535/57514014	1	complete_gene	115362:GBP5
14	3	57388447/57628331	ENSBTAT00000023500	57552112/57567716	-1	complete_gene	2635:GBP3;2633:GBP1
14	3	57388447/57628331	ENSBTAT00000055952	57590188/57598278	1	complete_gene
14	3	57388447/57628331	ENSBTAT00000056911	57607815/57631172	1	non_complete_gene	2634:GBP2
15	3	57712729/57831258	ENSBTAT00000050704	57740380/57797202	1	complete_gene
15	3	57712729/57831258	ENSBTAT00000052034	57786681/57838477	1	non_complete_gene
15	3	57712729/57831258	ENSBTAT00000024148	57786681/57797202	1	complete_gene
15	3	57712729/57831258	ENSBTAT00000052960	57808427/57811939	-1	complete_gene
16	3	57948155/58315098	ENSBTAT00000054825	58119266/58135491	1	complete_gene	115361:GBP4;388646:GBP7
16	3	57948155/58315098	ENSBTAT00000019081	58148068/58165002	1	complete_gene	115361:GBP4;388646:GBP7
16	3	57948155/58315098	ENSBTAT00000056121	58226531/58250116	1	complete_gene	2634:GBP2
16	3	57948155/58315098	ENSBTAT00000032697	58297947/58309758	1	complete_gene	2635:GBP3;2633:GBP1
20	3	84740970/84778193	ENSBTAT00000043622	84657116/84812524	-1	non_complete_gene	5142:PDE4B			Altered activity of this protein has been associated with schizophrenia and bipolar affective disorder
20	3	84740970/84778193	ENSBTAT00000011390	84659031/85109662	-1	non_complete_gene	5142:PDE4B
21	3	104764579/104840360	ENSBTAT00000004068	104698110/104866024	1	non_complete_gene	54558:SPATA6
21	3	104764579/104840360	ENSBTAT00000056338	104724374/104866024	1	non_complete_gene	54558:SPATA6
24	4	31492904/31533570	ENSBTAT00000019135	31521620/31588347	1	non_complete_gene	6671:SP4
25	4	117225479/117366050	ENSBTAT00000057366	117247217/117252273	-1	complete_gene	55340:GIMAP5
25	4	117225479/117366050	ENSBTAT00000001588	117264308/117266168	-1	complete_gene	168537:GIMAP7
25	4	117225479/117366050	ENSBTAT00000007364	117308881/117312000	1	complete_gene	474344:GIMAP6
25	4	117225479/117366050	ENSBTAT00000034773	117335899/117342271	-1	complete_gene	55303:GIMAP4
25	4	117225479/117366050	ENSBTAT00000002894	117336108/117342271	-1	complete_gene	55303:GIMAP4
26	5	35603577/35634724	ENSBTAT00000021832	35567394/35623029	1	non_complete_gene	7421:VDR			Mutations in this gene are associated with type II vitamin D-resistant rickets
27	5	61831588/61870954	ENSBTAT00000054840	61844816/61847607	-1	complete_gene
27	5	61831588/61870954	ENSBTAT00000038192	61857546/61864683	-1	complete_gene	64375:IKZF4
28	5	72405811/72449214	ENSBTAT00000007896	72230522/72453229	1	non_complete_gene	55576:STAB2
29	5	74632359/74700808	ENSBTAT00000013805	74619716/74697125	-1	non_complete_gene	9891:NUAK1
30	5	75203431/75278020	ENSBTAT00000029270	75209086/75308989	1	non_complete_gene	55188:RIC8B
31	5	79922562/80009172	ENSBTAT00000056456	79930746/79946131	1	complete_gene	80832:APOL4;8542:APOL1;80833:APOL3;23780:APOL2			Polymorphisms in APLO1, APOL2 and APOL4 are associated with schizophrenia
32	5	81643010/81712719	ENSBTAT00000020023	81642453/81658190	-1	non_complete_gene	4242:MFNG
32	5	81643010/81712719	ENSBTAT00000020024	81662546/81688322	-1	complete_gene	29775:CARD10
34	5	113596593/113658658	ENSBTAT00000036296	113644125/113704622	-1	non_complete_gene	7004:TEAD4
35	5	117995446/118032745	ENSBTAT00000026418	118002370/118026979	1	complete_gene	10454:MAP3K7IP1	TAB1
36	5	118069869/118248480	ENSBTAT00000016591	118080113/118081717	1	complete_gene	4248:MGAT3
36	5	118069869/118248480	ENSBTAT00000023204	118108440/118114896	1	complete_gene	54471:SMCR7L
36	5	118069869/118248480	ENSBTAT00000023213	118118330/118120421	1	complete_gene	468:ATF4
36	5	118069869/118248480	ENSBTAT00000023214	118123029/118126657	-1	complete_gene	91582:RPS19BP1
36	5	118069869/118248480	ENSBTAT00000022007	118214179/118217785	1	complete_gene
40	6	70754348/70806182	ENSBTAT00000014028	70775179/70798072	1	complete_gene	54940:OCIAD1
40	6	70754348/70806182	ENSBTAT00000046355	70775771/70798066	1	complete_gene	54940:OCIAD1
43	7	60968500/61061601	ENSBTAT00000015934	60990092/61007234	1	complete_gene	1044:CDX1
43	7	60968500/61061601	ENSBTAT00000035184	61014566/61034842	1	complete_gene	6534:SLC6A7
43	7	60968500/61061601	ENSBTAT00000001204	61014566/61034842	1	complete_gene	6534:SLC6A7
43	7	60968500/61061601	ENSBTAT00000026762	61044322/61108365	-1	non_complete_gene	815:CAMK2A
43	7	60968500/61061601	ENSBTAT00000055803	60961250/60980065	-1	non_complete_gene	5159:PDGFRB			A translocation between chromosomes 5 and 12, that fuses this gene to that of the translocation, ETV6, leukemia gene, results in chronic myeloproliferative disorder with eosinophilia
46	8	64093506/64176990	ENSBTAT00000028791	64002990/64257777	1	non_complete_gene	84186:ZCCHC7
47	8	73176892/73347661	ENSBTAT00000047529	73223146/73439903	-1	non_complete_gene
47	8	73176892/73347661	ENSBTAT00000047517	73264740/73464664	1	non_complete_gene	23221:RHOBTB2
48	8	73189326/73397708	ENSBTAT00000047529	73223146/73439903	-1	non_complete_gene
48	8	73189326/73397708	ENSBTAT00000047530	73377975/73439894	-1	non_complete_gene
48	8	73189326/73397708	ENSBTAT00000047517	73264740/73464664	1	non_complete_gene	23221:RHOBTB2
49	8	73530256/73971929	ENSBTAT00000017987	73671656/73685037	1	complete_gene	91782:CHMP7
49	8	73530256/73971929	ENSBTAT00000036539	73702510/73710935	1	complete_gene	203069:R3HCC1
49	8	73530256/73971929	ENSBTAT00000036540	73702516/73710935	1	complete_gene	203069:R3HCC1
49	8	73530256/73971929	ENSBTAT00000031388	73811558/73839791	-1	complete_gene
49	8	73530256/73971929	ENSBTAT00000045246	73878925/73886858	-1	complete_gene
49	8	73530256/73971929	ENSBTAT00000050448	73921260/73931191	1	complete_gene	23221:RHOBTB2
49	8	73530256/73971929	ENSBTAT00000008159	73961241/74072990	-1	non_complete_gene	4017:LOXL2
50	8	89024712/89049599	ENSBTAT00000030958	88572462/89070515	1	non_complete_gene	23196:FAM120A
52	8	99926374/99969779	ENSBTAT00000009435	99893869/100008737	1	non_complete_gene	23446:SLC44A1
53	9	7149657/7253398	ENSBTAT00000039983	7178331/7180541	1	complete_gene
55	9	44743448/44999789	ENSBTAT00000029142	44480587/44744062	1	non_complete_gene	57107:PDSS2			Mutations in this gene are a cause of coenzyme Q10 deficiency
55	9	44743448/44999789	ENSBTAT00000016639	44789729/44803818	1	complete_gene	57673:BEND3
55	9	44743448/44999789	ENSBTAT00000028523	44815647/44826242	-1	complete_gene	51250:C6orf203
55	9	44743448/44999789	ENSBTAT00000047240	44912205/44912438	-1	complete_gene	100133941:CD24,100133941:CD24L4	CD24L4 is a pseudogene
55	9	44743448/44999789	ENSBTAT00000044848	44915285/44919858	-1	complete_gene	100133941:CD24,100133941:CD24L4
55	9	44743448/44999789	ENSBTAT00000047238	44971064/44971612	1	complete_gene	51250:C6orf203
59	10	3509134/3591399	ENSBTAT00000049558	3412605/3615568	-1	non_complete_gene	5229:PGGT1B
59	10	3509134/3591399	ENSBTAT00000002466	3562641/3615573	-1	non_complete_gene	5229:PGGT1B
59	10	3509134/3591399	ENSBTAT00000052180	3562641/3615573	-1	non_complete_gene	5229:PGGT1B
59	10	3509134/3591399	ENSBTAT00000018634	3487859/3529285	-1	non_complete_gene	55521:TRIM36
60	10	14322309/14353306	ENSBTAT00000000265	14253229/14479904	1	non_complete_gene	5607:MAP2K5
61	10	22994274/23040600	ENSBTAT00000054754	22589960/23138479	-1	non_complete_gene	:TRAC
61	10	22994274/23040600	ENSBTAT00000050577	23029888/23030451	-1	complete_gene
62	10	23334056/23640961	ENSBTAT00000054704	23338787/23340284	1	complete_gene
62	10	23334056/23640961	ENSBTAT00000050719	23339770/23340287	1	complete_gene
62	10	23334056/23640961	ENSBTAT00000050012	23393269/23393848	-1	complete_gene
62	10	23334056/23640961	ENSBTAT00000053791	23410199/23410749	-1	complete_gene
62	10	23334056/23640961	ENSBTAT00000002921	23501758/23502470	-1	complete_gene
62	10	23334056/23640961	ENSBTAT00000006098	23518475/23519028	-1	complete_gene
62	10	23334056/23640961	ENSBTAT00000038957	23564325/23564855	-1	complete_gene
63	10	23739149/24536154	ENSBTAT00000030008	23744485/23746159	-1	complete_gene
63	10	23739149/24536154	ENSBTAT00000047666	23792373/23792917	-1	complete_gene
63	10	23739149/24536154	ENSBTAT00000055626	23854195/23854694	-1	complete_gene
63	10	23739149/24536154	ENSBTAT00000049599	23892323/23892890	-1	complete_gene
63	10	23739149/24536154	ENSBTAT00000053761	23918907/23919459	-1	complete_gene
63	10	23739149/24536154	ENSBTAT00000007729	23975101/23975605	1	complete_gene
63	10	23739149/24536154	ENSBTAT00000053268	23981041/23981604	1	complete_gene
63	10	23739149/24536154	ENSBTAT00000052239	24025778/24026333	1	complete_gene
63	10	23739149/24536154	ENSBTAT00000049348	24044151/24044706	1	complete_gene
63	10	23739149/24536154	ENSBTAT00000049556	24084568/24085660	1	complete_gene
63	10	23739149/24536154	ENSBTAT00000053448	24112972/24113746	1	complete_gene
63	10	23739149/24536154	ENSBTAT00000055801	24136419/24137949	1	complete_gene
63	10	23739149/24536154	ENSBTAT00000056153	24137401/24137949	1	complete_gene
63	10	23739149/24536154	ENSBTAT00000032510	24147174/24148192	1	complete_gene
63	10	23739149/24536154	ENSBTAT00000053868	24164494/24173144	1	complete_gene
63	10	23739149/24536154	ENSBTAT00000057174	24164494/24165194	1	complete_gene
63	10	23739149/24536154	ENSBTAT00000056916	24170651/24173144	1	complete_gene
63	10	23739149/24536154	ENSBTAT00000050271	24182239/24182846	1	complete_gene
63	10	23739149/24536154	ENSBTAT00000049516	24227712/24228263	1	complete_gene
63	10	23739149/24536154	ENSBTAT00000057215	24312726/24313235	-1	complete_gene
63	10	23739149/24536154	ENSBTAT00000056814	24323260/24324318	-1	complete_gene
63	10	23739149/24536154	ENSBTAT00000055235	24373134/24373689	1	complete_gene
63	10	23739149/24536154	ENSBTAT00000056708	24392685/24393242	1	complete_gene
63	10	23739149/24536154	ENSBTAT00000046912	24413962/24414513	1	complete_gene
63	10	23739149/24536154	ENSBTAT00000056625	24428490/24429402	-1	complete_gene
63	10	23739149/24536154	ENSBTAT00000052942	24445301/24445822	-1	complete_gene
64	10	24593376/24713825	ENSBTAT00000046904	24616234/24617530	-1	complete_gene
64	10	24593376/24713825	ENSBTAT00000007802	24635983/24637293	-1	complete_gene
64	10	24593376/24713825	ENSBTAT00000046900	24660488/24660993	-1	complete_gene
64	10	24593376/24713825	ENSBTAT00000056018	24669458/24670015	-1	complete_gene
64	10	24593376/24713825	ENSBTAT00000052245	24673896/24674367	-1	complete_gene
64	10	24593376/24713825	ENSBTAT00000056045	24673896/24674317	-1	complete_gene
64	10	24593376/24713825	ENSBTAT00000002757	24684019/24684553	-1	complete_gene
64	10	24593376/24713825	ENSBTAT00000057603	24700316/24700924	-1	complete_gene
64	10	24593376/24713825	ENSBTAT00000056853	24701005/24702983	-1	complete_gene
64	10	24593376/24713825	ENSBTAT00000053997	24702366/24702977	-1	complete_gene
64	10	24593376/24713825	ENSBTAT00000055998	24702514/24703045	-1	complete_gene
66	12	22130801/22171309	ENSBTAT00000022131	22161200/22215756	-1	non_complete_gene	57511:COG6
67	12	69819004/69851121	ENSBTAT00000033690	69746729/69863933	-1	non_complete_gene	10257:ABCC4
67	12	69819004/69851121	ENSBTAT00000048181	69746729/69863933	-1	non_complete_gene	10257:ABCC4
67	12	69819004/69851121	ENSBTAT00000046255	69746729/69863933	-1	non_complete_gene	10257:ABCC4
68	12	70014684/70173918	ENSBTAT00000050044	69997936/70192750	-1	non_complete_gene	10257:ABCC4
69	12	70543324/70574621	ENSBTAT00000056559	70531528/70619722	1	non_complete_gene	9071:CLDN10
72	13	25519304/25550840	ENSBTAT00000032890	25501405/25801774	1	non_complete_gene	57512:GPR158
74	13	55497175/55554595	ENSBTAT00000004108	55551829/55564297	1	non_complete_gene	140893:C20orf151
74	13	55497175/55554595	ENSBTAT00000060959	54723098/55859647	1	non_complete_gene	3911:LAMA5
74	13	55497175/55554595	ENSBTAT00000027184	55513286/55523248	1	complete_gene	3911:LAMA5
75	13	71764181/71801360	ENSBTAT00000061331	71694392/72288387	-1	non_complete_gene	11122:PTPRT
77	13	64082600/64157186	GeneID:508158/ AHCY	64101107/64116825	-1	complete_gene	508158:AHCY			Deficiency in this protein is one of the different causes of hypermethioninemia
79	14	74315368/74554497	ENSBTAT00000061360	74288412/74343221	-1	non_complete_gene	168975:CNBD1
80	14	76055046/76105779	ENSBTAT00000045723	76046197/76056557	1	non_complete_gene	759:CA1
80	14	76055046/76105779	ENSBTAT00000021787	76058440/76066039	1	complete_gene	759:CA1
80	14	76055046/76105779	ENSBTAT00000031225	76104895/76115880	1	non_complete_gene	759:CA1
82	15	27899938/27968219	ENSBTAT00000023738	27932325/27944818	1	complete_gene	643:CXCR5
82	15	27899938/27968219	ENSBTAT00000006774	27946979/27957515	-1	complete_gene	283149:BCL9L
83	15	45152110/45193071	ENSBTAT00000037575	45158911/45160003	1	complete_gene
83	15	45152110/45193071	ENSBTAT00000056010	45158911/45159981	1	complete_gene
84	15	50726505/50751303	ENSBTAT00000017425	50441660/50753322	-1	non_complete_gene	6786:STIM1
85	15	54311184/54361583	ENSBTAT00000039717	54305074/54315306	1	non_complete_gene	871:SERPINH1
85	15	54311184/54361583	ENSBTAT00000001366	54330568/54493185	-1	non_complete_gene	4135:MAP6
88	16	33150610/33181900	ENSBTAT00000057157	32741976/33245448	1	non_complete_gene	6000:RGS7
88	16	33150610/33181900	ENSBTAT00000007123	33016558/33246098	1	non_complete_gene	6000:RGS7
89	16	77828269/77903749	ENSBTAT00000018029	77840450/77844316	-1	complete_gene	5877:RABIF
89	16	77828269/77903749	ENSBTAT00000040284	77847108/77869097	-1	complete_gene	59349:KLHL12
89	16	77828269/77903749	ENSBTAT00000012826	77856069/77869044	-1	complete_gene	59349:KLHL12
89	16	77828269/77903749	ENSBTAT00000040283	77874126/77887635	-1	complete_gene	51094:ADIPOR1
89	16	77828269/77903749	ENSBTAT00000026548	77892497/77897602	-1	complete_gene	51706:CYB5R1
91	17	10532314/11608092	ENSBTAT00000003291	10745308/10838834	1	complete_gene	4306:NR3C2			Mutations in this gene cause autosomal dominant pseudohypoaldosteronism type I and early onset hypertension
91	17	10532314/11608092	ENSBTAT00000003283	10862643/11273839	-1	complete_gene	79658:ARHGAP10
91	17	10532314/11608092	ENSBTAT00000013701	11322239/11354877	1	complete_gene	90826:PRMT10
91	17	10532314/11608092	ENSBTAT00000013696	11355481/11395782	-1	complete_gene	55751:TMEM184C
91	17	10532314/11608092	ENSBTAT00000018173	11475504/11548412	-1	complete_gene	1909:EDNRA			Polymorphisms in this gene have been linked to migraine headache resistance
91	17	10532314/11608092	ENSBTAT00000052702	11475533/11548425	-1	complete_gene	1909:EDNRA
93	17	65294601/65338105	ENSBTAT00000008756	65299706/65360887	1	non_complete_gene	80018:NAA25
94	18	12857874/12944720	ENSBTAT00000005080	12880152/12887202	-1	complete_gene	1535:CYBA			Mutations in this gene are associated with autosomal recessive chronic granulomatous disease
94	18	12857874/12944720	ENSBTAT00000015994	12887957/12894619	-1	complete_gene	4597:MVD
94	18	12857874/12944720	ENSBTAT00000023305	12908123/12913750	-1	complete_gene	333929:SNAI3
94	18	12857874/12944720	ENSBTAT00000027892	12918431/12926761	-1	complete_gene	115992:RNF166
94	18	12857874/12944720	ENSBTAT00000032535	12926513/12933856	1	complete_gene	348180:CTU2
94	18	12857874/12944720	ENSBTAT00000027897	12933890/12949321	-1	non_complete_gene	9780:FAM38A
94	18	12857874/12944720	ENSBTAT00000026006	12828034/12871155	1	non_complete_gene	124245:ZC3H18
94	18	12857874/12944720	ENSBTAT00000061317	12834311/12870549	1	non_complete_gene	124245:ZC3H18
95	18	13012919/13064014	ENSBTAT00000006001	13010468/13026256	-1	non_complete_gene	2588:GALNS			Deficiencies of this enzyme lead to Morquio A syndrome
95	18	13012919/13064014	ENSBTAT00000025533	13028929/13032864	1	complete_gene	51693:TRAPPC2L
95	18	13012919/13064014	ENSBTAT00000032540	13035582/13038238	-1	complete_gene	390748:PABPN1L
95	18	13012919/13064014	ENSBTAT00000014515	13054161/13072931	-1	non_complete_gene	863:CBFA2T3
96	18	61163776/61688113	ENSBTAT00000002953	61162651/61167084	1	non_complete_gene
96	18	61163776/61688113	ENSBTAT00000023821	61227344/61251183	1	complete_gene
96	18	61163776/61688113	ENSBTAT00000023823	61407247/61414873	1	complete_gene
96	18	61163776/61688113	ENSBTAT00000012086	61408069/61414876	1	complete_gene
96	18	61163776/61688113	ENSBTAT00000019910	61471881/61486895	1	complete_gene
96	18	61163776/61688113	ENSBTAT00000021266	61556066/61562415	1	complete_gene
97	19	53685103/53917831	ENSBTAT00000022896	53841538/53906739	-1	complete_gene	57674:
98	22	7297898/7330813	ENSBTAT00000049352	7326634/7331555	1	non_complete_gene	1233:CCR4
100	22	43926680/43951800	ENSBTAT00000024347	43947212/43966600	1	non_complete_gene	1776:DNASE1L3
101	22	45770738/45814880	ENSBTAT00000013237	45456043/46002894	1	non_complete_gene	26059:ERC2
102	22	48819396/48844001	ENSBTAT00000011487	48797583/48828145	-1	non_complete_gene	5580:PRKCD
103	22	52793176/52913607	ENSBTAT00000003935	52790232/52796524	1	non_complete_gene	10201:NME6
103	22	52793176/52913607	ENSBTAT00000003930	52806997/52808945	-1	complete_gene	820:CAMP
103	22	52793176/52913607	ENSBTAT00000026750	52811830/52821304	-1	complete_gene	820:CAMP
103	22	52793176/52913607	ENSBTAT00000026751	52811931/52814404	-1	complete_gene	820:CAMP
103	22	52793176/52913607	ENSBTAT00000011364	52819879/52821308	-1	complete_gene	820:CAMP
103	22	52793176/52913607	ENSBTAT00000026747	52826416/52827796	-1	complete_gene	820:CAMP
103	22	52793176/52913607	ENSBTAT00000021503	52834263/52835430	-1	complete_gene	820:CAMP
103	22	52793176/52913607	ENSBTAT00000034610	52849368/52851550	-1	complete_gene	820:CAMP
103	22	52793176/52913607	ENSBTAT00000044798	52861597/52862737	-1	complete_gene	820:CAMP
103	22	52793176/52913607	ENSBTAT00000034609	52871550/52873055	-1	complete_gene	820:CAMP
103	22	52793176/52913607	ENSBTAT00000044791	52884482/52885554	-1	complete_gene	820:CAMP
103	22	52793176/52913607	ENSBTAT00000044790	52887732/52888813	-1	complete_gene	820:CAMP
103	22	52793176/52913607	ENSBTAT00000044788	52898483/52899424	-1	complete_gene	820:CAMP
103	22	52793176/52913607	ENSBTAT00000017763	52905653/52907607	-1	complete_gene	820:CAMP
104	22	58268935/58312222	ENSBTAT00000001760	58307843/58437762	-1	non_complete_gene	5468:PPARG			Mutations in this gene are associated with severe obesity, non-insulin dependent diabetes mellitus, lipodystrophy and glioma susceptibility
104	22	58268935/58312222	ENSBTAT00000044038	58307918/58380622	-1	non_complete_gene	5468:PPARG
104	22	58268935/58312222	ENSBTAT00000044042	58308047/58437782	-1	non_complete_gene	5468:PPARG
107	23	20219981/20250957	ENSBTAT00000046658	20181996/20262101	-1	non_complete_gene	;
108	23	26179921/26254787	ENSBTAT00000034283	26189229/26195330	-1	complete_gene	3117:;3118:
108	23	26179921/26254787	ENSBTAT00000046279	26213689/26227039	1	complete_gene	3119:
108	23	26179921/26254787	ENSBTAT00000028070	26213689/26225108	1	complete_gene	3119:
108	23	26179921/26254787	ENSBTAT00000046285	26242439/26250062	-1	complete_gene	3117:;3118:
108	23	26179921/26254787	ENSBTAT00000019800	26243033/26250050	-1	complete_gene	3117:;3118:
109	23	27873397/27911876	ENSBTAT00000026794	27843715/27873406	1	non_complete_gene
109	23	27873397/27911876	ENSBTAT00000006832	27880428/27882915	-1	complete_gene	4277:
109	23	27873397/27911876	ENSBTAT00000028122	27905404/27910428	1	complete_gene	5460:;5462:POU5F1B
109	23	27873397/27911876	ENSBTAT00000019199	27911489/27915229	-1	non_complete_gene	6941:
110	23	30708604/30733499	ENSBTAT00000056535	30713796/30715371	1	complete_gene
110	23	30708604/30733499	ENSBTAT00000057300	30714448/30717147	1	complete_gene
110	23	30708604/30733499	ENSBTAT00000056463	30714448/30715446	1	complete_gene
111	24	48201515/48226236	ENSBTAT00000010308	48219690/48318495	-1	non_complete_gene	9063:PIAS2
113	25	21355342/21399197	ENSBTAT00000025118	21336727/21383062	1	non_complete_gene	51108:METTL9
113	25	21355342/21399197	ENSBTAT00000025119	21370643/21379908	-1	complete_gene	10261:IGSF6
115	26	24620260/24694621	ENSBTAT00000046515	24640526/24657508	1	complete_gene	9148:NEURL
115	26	24620260/24694621	ENSBTAT00000061357	24668946/24684564	-1	complete_gene	9644:SH3PXD2A
120	29	45803249/45896805	ENSBTAT00000028600	45867418/45870676	1	complete_gene	254122:SNX32
120	29	45803249/45896805	ENSBTAT00000053283	45867418/45870676	1	complete_gene	254122:SNX32
120	29	45803249/45896805	ENSBTAT00000051879	45867418/45870676	1	complete_gene	254122:SNX32
120	29	45803249/45896805	ENSBTAT00000028602	45871602/45874258	-1	complete_gene	1072:CFL1
120	29	45803249/45896805	ENSBTAT00000028603	45876789/45882526	1	complete_gene	80198:MUS81
120	29	45803249/45896805	ENSBTAT00000053203	45876789/45882526	1	complete_gene	80198:MUS81
120	29	45803249/45896805	ENSBTAT00000045273	45876789/45882526	1	complete_gene	80198:MUS81
120	29	45803249/45896805	ENSBTAT00000028604	45882536/45889806	-1	complete_gene	30008:EFEMP2			Defects in this gene are cause of an autosomal recessive cutis laxa syndrome
120	29	45803249/45896805	ENSBTAT00000027681	45893609/45897009	1	non_complete_gene	1521:CTSW
121	X	10339843/10383723	ENSBTAT00000030280	10332984/10399422	1	non_complete_gene
121	X	10339843/10383723	ENSBTAT00000030600	10353226/10393812	1	non_complete_gene
123	X	37958919/37991444	ENSBTAT00000020287	37977841/38012878	1	non_complete_gene	79868:ALG13
123	X	37958919/37991444	ENSBTAT00000046182	37978162/38012877	1	non_complete_gene	79868:ALG13
124	X	49233804/49339206	ENSBTAT00000027331	49232492/49239751	-1	non_complete_gene	2705:GJB1			Mutations in this gene cause X-linked Charcot-Marie-Tooth disease
124	X	49233804/49339206	ENSBTAT00000027332	49255279/49261847	-1	complete_gene
124	X	49233804/49339206	ENSBTAT00000010136	49281618/49304128	-1	complete_gene	54413:NLGN3			Mutations in this gene may be associated with autism and Asperger syndrome
124	X	49233804/49339206	ENSBTAT00000028464	49305908/49328199	-1	complete_gene	9968:MED12
124	X	49233804/49339206	ENSBTAT00000010033	49332602/49336247	1	complete_gene	3561:IL2RG			Mutations in this gene cause X-linked severe combined immunodeficiency (XSCID), as well as X-linked combined immunodeficiency (XCID)
124	X	49233804/49339206	ENSBTAT00000045686	49336638/49338719	1	complete_gene	158830:CXorf65
124	X	49233804/49339206	ENSBTAT00000006418	49339148/49352115	-1	non_complete_gene	4303:FOXO4
126	X	68010072/68125902	ENSBTAT00000053373	68105364/68106729	-1	complete_gene	3916:LAMP1
126	X	68010072/68125902	ENSBTAT00000053930	68105364/68106729	-1	complete_gene	3916:LAMP1
